# Supplementary material for: 2-Bromo-4-chloro-6-{(E)-[4-(diethyl­amino)­phen­yl]imino­meth­yl}phenol
Source: Acta Crystallogr Sect E Struct Rep Online. 2010 Aug 28;66(Pt 9):o2422. doi: 10.1107/S1600536810033738 (PMC3008048; doi:10.1107/S1600536810033738)
Supplement: Supplementary file 2 [file e-66-o2422-Isup2.hkl]

#
# h,k,l, Fc-squared, Fo-squared, sigma(Fo-squared) and status flag
#
data_I
_shelx_title ' RG1 in P2(1)/c'
_shelx_refln_list_code          4
_shelx_F_calc_maximum      175.27
_exptl_crystal_F_000       776.00
_reflns_d_resolution_high  0.7351
 
loop_
 _symmetry_equiv_pos_as_xyz
 'x, y, z'
 '-x, y+1/2, -z+1/2'
 '-x, -y, -z'
 'x, -y-1/2, z-1/2'
 
_cell_length_a    11.3427
_cell_length_b    10.9204
_cell_length_c    14.3869
_cell_angle_alpha  90.000
_cell_angle_beta  111.418
_cell_angle_gamma  90.000
 
_shelx_F_squared_multiplier     1.000
 
loop_
 _refln_index_h
 _refln_index_k
 _refln_index_l
 _refln_F_squared_calc
 _refln_F_squared_meas
 _refln_F_squared_sigma
 _refln_observed_status
   1   0   0    12830.08    11544.87    270.69 o
   2   0   0     1987.53     1853.09     19.20 o
   3   0   0      358.02      350.98      5.39 o
   4   0   0     1103.89     1003.69     15.02 o
   5   0   0     9828.62     9727.47    150.52 o
   6   0   0     2366.51     2284.73     37.69 o
   7   0   0       39.44       35.56      4.97 o
   8   0   0       20.95       25.42     11.26 o
   9   0   0      185.16      192.93     14.78 o
  10   0   0      392.33      431.17     32.95 o
  11   0   0      676.18      702.21     37.98 o
  12   0   0      314.03      307.50     18.06 o
  13   0   0        9.04       44.43     21.91 o
  14   0   0        7.45      -10.38     19.63 o
   1   1   0     3559.13     3884.08     49.58 o
   2   1   0      150.99      128.34      2.76 o
   3   1   0      123.85      149.32      2.34 o
   4   1   0       14.21       21.03      1.68 o
   5   1   0      120.98      110.72      4.14 o
   6   1   0      144.06      137.89      3.72 o
   7   1   0      301.53      305.03      6.15 o
   8   1   0        6.72        3.92      3.96 o
   9   1   0        0.18       -5.03      5.03 o
  10   1   0       40.36       26.74      7.21 o
  11   1   0      433.12      415.08     13.43 o
  12   1   0      152.25      125.11     10.50 o
  13   1   0       48.22       64.08     10.75 o
  14   1   0      107.54       88.51     13.40 o
   0   2   0     3566.38     3992.46     54.82 o
   1   2   0    13501.12    13568.92    151.68 o
   2   2   0    28997.60    30107.86    287.64 o
   3   2   0     4551.56     5026.80     51.79 o
   4   2   0     1615.21     1635.06     16.70 o
   5   2   0     4093.04     3980.99     36.54 o
   6   2   0     2660.07     2643.11     28.31 o
   7   2   0       16.61       16.68      3.10 o
   8   2   0       19.10       10.95      3.39 o
   9   2   0        3.39        1.91      4.81 o
  10   2   0     1198.08     1207.72     25.90 o
  11   2   0      132.83      137.80      9.56 o
  12   2   0       19.88       41.62      9.46 o
  13   2   0       16.18       13.08     11.87 o
  14   2   0       19.91       35.77     13.18 o
   1   3   0    15469.58    16342.38    155.62 o
   2   3   0     1889.83     1864.50     25.48 o
   3   3   0      692.30      659.18      8.31 o
   4   3   0     1753.63     1757.92     20.94 o
   5   3   0       26.55       25.34      2.53 o
   6   3   0      342.15      340.57      5.52 o
   7   3   0      150.98      147.86      5.18 o
   8   3   0      238.00      235.87      6.97 o
   9   3   0      567.73      560.75     10.96 o
  10   3   0      113.53      109.12      7.74 o
  11   3   0        7.14        6.24      7.97 o
  12   3   0       43.14       57.49      9.62 o
  13   3   0        1.25       -1.79     11.52 o
  14   3   0        0.02       -2.02     12.97 o
   0   4   0    15689.38    15615.55    210.75 o
   1   4   0     2088.54     2206.57     22.55 o
   2   4   0       37.51       49.44      2.14 o
   3   4   0      285.06      277.87      4.90 o
   4   4   0     1298.84     1471.48     16.95 o
   5   4   0      599.72      540.61      8.87 o
   6   4   0      777.32      777.35     10.65 o
   7   4   0       84.17       93.93      5.15 o
   8   4   0      213.28      206.34      9.20 o
   9   4   0       27.12       28.08      5.47 o
  10   4   0       35.52       39.46      6.75 o
  11   4   0       83.75       87.53      8.41 o
  12   4   0        7.70        9.40     10.72 o
  13   4   0        2.70        4.76     17.54 o
   1   5   0     2830.41     2951.16     30.02 o
   2   5   0     7591.33     8000.68     77.72 o
   3   5   0      562.40      573.46      8.42 o
   4   5   0      216.36      215.87      5.19 o
   5   5   0       30.53       38.33      3.37 o
   6   5   0      958.29      944.28     11.68 o
   7   5   0      284.85      275.98      8.56 o
   8   5   0       64.69       64.48      6.16 o
   9   5   0      196.72      189.63     13.71 o
  10   5   0        0.05       -6.28      7.22 o
  11   5   0       59.68       64.83      8.96 o
  12   5   0       51.84       54.94      9.92 o
  13   5   0       11.51      -10.44     15.36 o
   0   6   0     1635.50     1608.85     45.49 o
   1   6   0      109.27      133.21      4.53 o
   2   6   0      193.29      221.92      5.21 o
   3   6   0      154.82      175.98      6.46 o
   4   6   0      285.32      277.03      7.75 o
   5   6   0      275.18      277.71      7.49 o
   6   6   0      721.96      713.05     10.57 o
   7   6   0       97.36      105.18      5.40 o
   8   6   0        9.91       16.54      4.86 o
   9   6   0       77.69       76.52      6.84 o
  10   6   0       19.21       21.82      8.21 o
  11   6   0       69.53       88.73      9.89 o
  12   6   0        4.41       12.89      9.85 o
  13   6   0       16.81       21.94     10.75 o
   1   7   0     4383.47     4379.10     47.33 o
   2   7   0     1264.47     1247.02     16.19 o
   3   7   0      983.68     1011.06     14.22 o
   4   7   0     1094.37     1059.92     15.78 o
   5   7   0        1.37        2.36      5.11 o
   6   7   0      617.18      646.56     17.16 o
   7   7   0      310.05      304.05      8.10 o
   8   7   0       70.11       62.30      7.27 o
   9   7   0       31.21       15.42      7.39 o
  10   7   0        4.81       -1.49      7.51 o
  11   7   0       85.30       94.62     10.50 o
  12   7   0       24.19       17.15     10.46 o
   0   8   0       28.95       20.39      5.99 o
   1   8   0        0.30        3.31      4.13 o
   2   8   0      194.60      200.53      6.42 o
   3   8   0      443.32      438.06     11.95 o
   4   8   0      287.66      287.20      9.31 o
   5   8   0        2.74       -2.48      5.80 o
   6   8   0       19.70       16.13      6.63 o
   7   8   0        3.53       -3.92      6.84 o
   8   8   0       13.43        9.65      7.43 o
   9   8   0       60.26       63.77      8.57 o
  10   8   0       20.78       11.88      8.50 o
  11   8   0        7.08       11.53     10.14 o
  12   8   0        0.16       -4.96     11.49 o
   1   9   0      476.99      463.00     11.45 o
   2   9   0       24.46       30.05      5.75 o
   3   9   0       17.88       14.88      6.14 o
   4   9   0      318.09      321.30     10.32 o
   5   9   0       27.50       11.35      8.07 o
   6   9   0      367.96      374.07     11.91 o
   7   9   0      102.83      116.18     13.29 o
   8   9   0        2.10        3.33      8.21 o
   9   9   0       92.13      105.37      9.88 o
  10   9   0       25.13       22.63     10.29 o
  11   9   0        4.83       17.97     10.06 o
   0  10   0       55.95       69.91      9.55 o
   1  10   0       29.28       35.66      7.10 o
   2  10   0        4.46        1.39      5.99 o
   3  10   0        9.51        2.23      7.41 o
   4  10   0       13.25        9.79      7.81 o
   5  10   0       47.74       42.95     12.06 o
   6  10   0       16.11       19.93      8.64 o
   7  10   0        1.09       -5.05      8.56 o
   8  10   0       19.27       29.28      9.45 o
   9  10   0        0.79       -9.53      9.53 o
  10  10   0        3.18        5.09     11.26 o
   1  11   0      149.07      155.97     11.15 o
   2  11   0        2.12       -7.17      8.94 o
   3  11   0       52.24       57.96     10.14 o
   4  11   0      294.82      282.83     18.63 o
   5  11   0      148.32      122.51     14.27 o
   6  11   0        1.09        3.11     10.51 o
   7  11   0        0.29       10.10     11.01 o
   8  11   0        0.59       -2.51     11.59 o
   9  11   0       11.08       23.91     12.29 o
   0  12   0        2.92      -11.13     14.14 o
   1  12   0        0.58        9.41     10.57 o
   2  12   0       35.14       20.70     10.85 o
   3  12   0        0.78       -4.27     12.49 o
   4  12   0       63.18       48.74     14.28 o
   5  12   0       18.66       23.72     11.78 o
   6  12   0        0.22      -11.27     11.27 o
   7  12   0       19.08       31.27     12.61 o
   8  12   0        3.52        7.40     12.61 o
   1  13   0        0.66       -6.45     11.12 o
   2  13   0        6.10       -9.45     13.73 o
   3  13   0        0.24        0.95     14.43 o
   4  13   0       38.43       40.09     13.28 o
   5  13   0        0.46      -12.19     12.19 o
   6  13   0        5.96       -3.24     12.98 o
   0  14   0      158.64      127.31     20.27 o
   1  14   0       33.51       17.72     15.39 o
   2  14   0       13.90       -1.47     14.87 o
   3  14   0        1.47       11.69     15.99 o
   4  14   0       26.39        9.82     17.13 o
 -14   1   1       10.16       13.46     15.30 o
 -13   1   1      131.75      161.71     11.77 o
 -12   1   1      428.10      432.95     19.82 o
 -11   1   1      179.84      169.80     10.20 o
 -10   1   1        1.18       -6.82      6.82 o
  -9   1   1      594.27      559.76     10.50 o
  -8   1   1     1904.39     1920.29     23.95 o
  -7   1   1      353.26      340.15      7.22 o
  -6   1   1     1278.12     1292.77     15.11 o
  -5   1   1      471.26      494.19      6.93 o
  -4   1   1     5207.44     5201.78     53.16 o
  -3   1   1    16457.48    16722.95    141.36 o
  -2   1   1    13468.53    13539.50    114.71 o
  -1   1   1      785.65      850.43      8.56 o
   0   1   1      415.89      460.23      6.45 o
   1   1   1       27.82       28.46      4.47 o
   2   1   1    18884.52    19199.29    193.79 o
   3   1   1    15871.50    16747.97    157.08 o
   4   1   1      415.25      390.17      5.31 o
   5   1   1       91.75       86.57      2.23 o
   6   1   1      746.94      780.57      9.11 o
   7   1   1     2424.81     2426.56     24.66 o
   8   1   1      788.04      775.84     13.01 o
   9   1   1       14.22       24.81      7.34 o
  10   1   1        0.33       -1.56      6.86 o
  11   1   1      118.23      120.35      9.18 o
  12   1   1        7.64        6.62      8.69 o
  13   1   1      173.82      194.44     12.20 o
  14   1   1       78.30       58.30     13.12 o
 -14   2   1        7.94      -12.04     12.04 o
 -13   2   1       42.53       44.26     12.07 o
 -12   2   1        1.10       -1.31      9.13 o
 -11   2   1       15.41       26.73      8.44 o
 -10   2   1       36.75       44.27      7.73 o
  -9   2   1      444.67      429.13      9.60 o
  -8   2   1       18.77       27.72      3.99 o
  -7   2   1       52.25       47.08      3.58 o
  -6   2   1      104.66      108.87      3.78 o
  -5   2   1     1008.20      936.56     10.58 o
  -4   2   1     1281.99     1316.19     14.76 o
  -3   2   1     7548.34     8071.52     72.78 o
  -2   2   1      421.83      435.57      5.31 o
  -1   2   1       92.84       82.60      1.89 o
   0   2   1     4392.78     4641.41     51.14 o
   1   2   1     6055.63     6571.61     64.10 o
   2   2   1    30284.84    32211.31    381.23 o
   3   2   1     1061.48     1124.83     12.42 o
   4   2   1       16.96       13.09      3.01 o
   5   2   1     1019.06      998.96     11.81 o
   6   2   1      590.98      580.55      8.20 o
   7   2   1       15.61       18.15      3.38 o
   8   2   1       53.25       54.52      4.49 o
   9   2   1      199.96      194.06      7.40 o
  10   2   1       39.99       40.00      7.42 o
  11   2   1       21.95       17.58      9.18 o
  12   2   1       33.13       35.89      9.34 o
  13   2   1        4.21       -0.61     10.12 o
 -14   3   1       23.43       31.90     13.12 o
 -13   3   1        7.10       -0.95     11.38 o
 -12   3   1       15.92       28.46     10.67 o
 -11   3   1        5.25       -8.16      8.16 o
 -10   3   1      410.14      443.20     12.95 o
  -9   3   1     1627.35     1611.77     21.74 o
  -8   3   1      178.51      189.39      6.79 o
  -7   3   1      693.28      746.93     13.43 o
  -6   3   1      319.62      337.35      5.96 o
  -5   3   1      524.78      559.38      8.05 o
  -4   3   1     2300.26     2238.98     27.90 o
  -3   3   1    13150.47    13200.59    118.58 o
  -2   3   1      889.07      845.14     10.12 o
  -1   3   1      479.90      471.19      5.59 o
   0   3   1      755.60      817.03      9.11 o
   1   3   1     4314.34     4498.30     46.48 o
   2   3   1     8995.82     9396.75     95.80 o
   3   3   1     3376.68     3377.78     38.56 o
   4   3   1     3971.13     4181.95     46.82 o
   5   3   1       20.10       21.30      6.60 o
   6   3   1       41.38       44.26      3.01 o
   7   3   1     1311.76     1303.07     15.98 o
   8   3   1      494.66      456.96      9.06 o
   9   3   1       35.05       31.30      5.72 o
  10   3   1        0.33        7.99      6.10 o
  11   3   1        3.42       -4.21      8.07 o
  12   3   1        7.81       10.73      9.22 o
  13   3   1        2.41       31.14     11.56 o
 -14   4   1        7.22       11.80     13.50 o
 -13   4   1        5.64       12.54     12.13 o
 -12   4   1       21.00       21.46     10.80 o
 -11   4   1       82.58       77.22      8.95 o
 -10   4   1      874.30      843.08     14.89 o
  -9   4   1      191.53      190.67      7.30 o
  -8   4   1      347.31      320.29      7.51 o
  -7   4   1      132.67      135.18      8.29 o
  -6   4   1      205.41      180.51      5.38 o
  -5   4   1      543.75      500.49      8.39 o
  -4   4   1     2786.71     2799.04     30.02 o
  -3   4   1       56.30       70.19      2.88 o
  -2   4   1       36.93       42.51      2.36 o
  -1   4   1     2322.28     2322.88     25.25 o
   0   4   1     2135.48     2182.32     22.38 o
   1   4   1     8701.95     8816.75    105.42 o
   2   4   1      466.34      506.05      6.63 o
   3   4   1      290.03      285.95      5.63 o
   4   4   1     9644.65     9726.64    108.37 o
   5   4   1     3383.34     3470.66     39.81 o
   6   4   1     1004.17      986.57     15.38 o
   7   4   1       48.26       51.45      4.33 o
   8   4   1      334.85      328.21      8.13 o
   9   4   1       24.71       25.83      7.27 o
  10   4   1       35.70       37.78      7.25 o
  11   4   1       13.47       16.50      7.90 o
  12   4   1       12.33       13.41     10.81 o
  13   4   1       16.78       24.41     11.90 o
 -13   5   1        8.98        7.74     12.52 o
 -12   5   1        1.15       -4.61      9.38 o
 -11   5   1        0.04        2.06      8.40 o
 -10   5   1       67.04       76.15      9.05 o
  -9   5   1       33.93       45.49      8.18 o
  -8   5   1       14.11        6.95      7.25 o
  -7   5   1      790.29      778.25     12.42 o
  -6   5   1      217.61      238.81      7.38 o
  -5   5   1       54.18       65.09      3.76 o
  -4   5   1      523.29      528.87      8.95 o
  -3   5   1     2432.43     2385.09     26.49 o
  -2   5   1      522.67      528.25      7.46 o
  -1   5   1       82.92       73.84      3.40 o
   0   5   1     1530.72     1588.64     17.29 o
   1   5   1       93.70      122.29      3.56 o
   2   5   1       59.87       31.47      2.77 o
   3   5   1      306.76      296.30      6.43 o
   4   5   1       20.57       15.16      3.38 o
   5   5   1      786.34      789.02     11.76 o
   6   5   1        0.03        2.98      3.44 o
   7   5   1      267.08      286.54      6.68 o
   8   5   1      430.14      416.19      9.16 o
   9   5   1       24.71       30.91      6.17 o
  10   5   1        6.07        3.17      7.23 o
  11   5   1        8.19        4.63      7.98 o
  12   5   1        1.89        2.57     10.28 o
  13   5   1       28.78       16.21     18.50 o
 -13   6   1       19.00       26.81     10.91 o
 -12   6   1       15.82       11.17      9.90 o
 -11   6   1       38.36       20.91     10.85 o
 -10   6   1      118.50      118.91      8.39 o
  -9   6   1      122.46      138.32      7.32 o
  -8   6   1       57.64       56.54      5.57 o
  -7   6   1      133.22      124.95      9.76 o
  -6   6   1      608.07      591.99      9.78 o
  -5   6   1     1619.98     1602.39     19.23 o
  -4   6   1     1167.19     1170.83     15.05 o
  -3   6   1      204.42      219.78      6.22 o
  -2   6   1     1800.63     1894.98     22.03 o
  -1   6   1      423.95      401.61      7.45 o
   0   6   1     3672.23     3771.19     40.77 o
   1   6   1     1929.32     1913.19     19.68 o
   2   6   1      389.62      407.54      7.61 o
   3   6   1      616.15      610.37     12.22 o
   4   6   1      414.12      388.89     12.31 o
   5   6   1      878.47      842.19     12.95 o
   6   6   1      177.52      177.37      8.97 o
   7   6   1       75.02       76.99      4.19 o
   8   6   1       50.49       60.77      6.56 o
   9   6   1      111.21      109.37      7.72 o
  10   6   1       14.78       27.20      8.03 o
  11   6   1      121.58      112.10      9.82 o
  12   6   1       38.29       30.87     11.10 o
 -12   7   1        0.58       16.78     10.65 o
 -11   7   1       42.72       43.17     10.05 o
 -10   7   1       37.31       49.80      7.66 o
  -9   7   1       85.05       80.61      8.23 o
  -8   7   1       26.52       15.92      6.83 o
  -7   7   1       40.43       44.20      5.48 o
  -6   7   1       47.36       46.18      4.74 o
  -5   7   1      178.56      186.49      7.39 o
  -4   7   1      153.23      151.19      6.24 o
  -3   7   1       65.92       69.58      5.35 o
  -2   7   1      150.66      172.56      5.65 o
  -1   7   1     1067.92     1107.94     14.85 o
   0   7   1      474.49      548.12     11.83 o
   1   7   1       19.11       18.24      3.73 o
   2   7   1      374.10      361.04     10.13 o
   3   7   1       12.66       10.25      4.39 o
   4   7   1        4.85        4.27      4.08 o
   5   7   1      266.83      280.62      7.70 o
   6   7   1      514.34      500.95     17.19 o
   7   7   1       60.05       66.52      6.98 o
   8   7   1      104.51      104.82      7.73 o
   9   7   1        8.92       11.98      7.24 o
  10   7   1        7.56       13.07      8.56 o
  11   7   1       32.45       37.33      9.79 o
  12   7   1       28.64       28.96     10.65 o
 -12   8   1       54.12       64.72     11.96 o
 -11   8   1       64.98       77.40     11.37 o
 -10   8   1       92.05       84.28      8.67 o
  -9   8   1      144.06      159.71      9.67 o
  -8   8   1        7.72       -7.39      7.39 o
  -7   8   1       97.76      118.59      8.31 o
  -6   8   1      155.04      168.80      9.63 o
  -5   8   1      418.29      446.84     10.75 o
  -4   8   1      904.45      887.35     16.12 o
  -3   8   1        0.66       -4.30      4.30 o
  -2   8   1      394.34      397.63      8.83 o
  -1   8   1      731.55      762.69     12.15 o
   0   8   1      301.58      288.49      6.94 o
   1   8   1      718.56      739.56     11.35 o
   2   8   1      173.15      167.65      5.66 o
   3   8   1      324.08      330.25     11.06 o
   4   8   1      151.98      146.02      7.24 o
   5   8   1       94.54      110.78      8.62 o
   6   8   1       61.31       60.91      9.37 o
   7   8   1      102.41      100.16      8.14 o
   8   8   1       14.50        9.14      7.25 o
   9   8   1        2.42        0.08      7.54 o
  10   8   1        1.81        9.80     13.35 o
  11   8   1        1.24      -10.75     10.75 o
 -11   9   1        1.61       -9.68      9.68 o
 -10   9   1       40.76       63.20     11.87 o
  -9   9   1       61.56       46.18      9.91 o
  -8   9   1        9.88        7.60      8.29 o
  -7   9   1       80.82       96.86     14.03 o
  -6   9   1        3.40        6.64      7.48 o
  -5   9   1       38.58       33.06      6.70 o
  -4   9   1      157.04      148.50      8.40 o
  -3   9   1      194.07      193.68      8.69 o
  -2   9   1       99.14      110.65      6.78 o
  -1   9   1       15.90       18.19      4.91 o
   0   9   1       53.78       65.17      7.80 o
   1   9   1       59.46       67.15      5.70 o
   2   9   1      246.31      241.61      7.88 o
   3   9   1      139.83      153.70      8.13 o
   4   9   1      178.65      164.18     12.76 o
   5   9   1      103.81       98.41      9.49 o
   6   9   1      184.86      190.61     11.23 o
   7   9   1       54.32       51.56      8.23 o
   8   9   1        0.20        4.15      8.40 o
   9   9   1       14.47       -7.44      8.52 o
  10   9   1        0.67       -8.30     11.30 o
  11   9   1       19.96        9.76     10.95 o
 -10  10   1        2.54       -1.62     13.87 o
  -9  10   1        2.69       11.00     10.24 o
  -8  10   1       13.09       23.01      9.50 o
  -7  10   1      147.59      170.74     10.72 o
  -6  10   1       10.00       18.63      8.46 o
  -5  10   1       65.15       67.13      8.84 o
  -4  10   1      115.49      111.05      8.72 o
  -3  10   1        2.40       -6.12      6.12 o
  -2  10   1      194.35      204.31      9.20 o
  -1  10   1       95.49      114.46      7.45 o
   0  10   1       45.80       27.86      7.19 o
   1  10   1      329.22      326.46     11.74 o
   2  10   1        4.51        1.79      6.02 o
   3  10   1      120.38      117.23      8.68 o
   4  10   1      283.35      274.65     12.30 o
   5  10   1        6.34       11.27      9.77 o
   6  10   1      217.96      230.63     12.59 o
   7  10   1       32.41       13.19      8.88 o
   8  10   1        5.73        6.99      9.13 o
   9  10   1       27.84       39.44     10.14 o
  10  10   1       15.12        7.63     14.74 o
  -9  11   1        1.27        9.72     12.02 o
  -8  11   1       48.35       38.90     14.74 o
  -7  11   1       50.03       52.41     11.56 o
  -6  11   1        0.63       -7.69     10.65 o
  -5  11   1        8.67       12.21     10.50 o
  -4  11   1       19.21       10.62      8.54 o
  -3  11   1       99.70       99.90     10.37 o
  -2  11   1       99.47       94.63      8.93 o
  -1  11   1       34.71       26.53     10.43 o
   0  11   1       39.80       37.62      9.64 o
   1  11   1       37.43       30.84      9.29 o
   2  11   1        1.25        8.35      8.85 o
   3  11   1      108.60      131.35     13.58 o
   4  11   1       23.63        4.24     10.07 o
   5  11   1       70.72       50.52     11.23 o
   6  11   1       97.93      106.44     12.45 o
   7  11   1        9.19        8.59      9.83 o
   8  11   1        3.60       -7.72     10.01 o
   9  11   1        5.31        6.50     13.85 o
  -8  12   1       10.70        6.34     12.34 o
  -7  12   1        4.29       -8.19     11.56 o
  -6  12   1       12.51        3.56     11.59 o
  -5  12   1        3.28       -0.48     10.85 o
  -4  12   1        8.76       12.61     11.10 o
  -3  12   1        3.66      -10.40     10.40 o
  -2  12   1       11.95      -10.07     10.07 o
  -1  12   1       16.27       11.47     10.54 o
   0  12   1       25.29       21.49     10.25 o
   1  12   1      232.78      222.53     16.84 o
   2  12   1       97.82       92.36     14.02 o
   3  12   1        3.54        7.37     13.25 o
   4  12   1       14.15       13.04     13.26 o
   5  12   1       14.43        2.41     13.99 o
   6  12   1       42.18       36.14     12.45 o
   7  12   1       27.98        2.28     11.88 o
   8  12   1       10.59       25.18     13.84 o
  -7  13   1       10.24        5.37     13.35 o
  -6  13   1        0.26      -13.98     13.98 o
  -5  13   1        0.56        6.81     12.60 o
  -4  13   1       16.72       27.88     14.77 o
  -3  13   1        4.54       16.66     14.23 o
  -2  13   1       96.99       88.83     12.72 o
  -1  13   1        4.10       13.29     11.57 o
   0  13   1       12.26       30.01     11.39 o
   1  13   1        0.92      -13.15     13.15 o
   2  13   1       50.83       21.86     16.47 o
   3  13   1        4.49      -14.17     14.17 o
   4  13   1       12.05       31.15     17.04 o
   5  13   1        0.02        5.77     14.64 o
   6  13   1        3.06        6.68     12.87 o
  -5  14   1        5.93       19.44     16.31 o
  -4  14   1        5.02       21.31     16.68 o
  -3  14   1        0.06        1.39     20.87 o
  -2  14   1        1.01        3.07     15.55 o
  -1  14   1       59.79       66.73     13.58 o
   0  14   1       14.02       12.28     14.21 o
   1  14   1       43.92       60.65     15.80 o
   2  14   1        5.71        5.63     15.17 o
   3  14   1        1.12       -5.14     15.94 o
   4  14   1        0.61      -15.83     15.83 o
 -14   0   2       89.17      136.54     25.19 o
 -13   0   2      138.05      155.02     17.02 o
 -12   0   2       22.54       31.88     13.78 o
 -11   0   2        5.53        2.86     11.31 o
 -10   0   2      128.01      145.68      9.64 o
  -9   0   2     1732.89     1604.84     30.32 o
  -8   0   2      101.89      104.18      7.20 o
  -7   0   2     1822.38     1826.21     31.96 o
  -6   0   2     6862.04     6967.41    109.42 o
  -5   0   2     3218.13     3089.57     50.01 o
  -4   0   2      496.59      482.15     12.08 o
  -3   0   2     4225.87     4363.19     53.17 o
  -2   0   2     4878.31     4897.41     75.39 o
  -1   0   2     5922.00     6034.80     81.65 o
   0   0   2      416.80      416.64      8.32 o
   1   0   2      665.97      643.60      9.47 o
   2   0   2     8592.87     9559.58    177.32 o
   3   0   2      604.17      591.62     12.74 o
   4   0   2    10996.21    11494.43    150.97 o
   5   0   2     5532.98     5907.59     80.36 o
   6   0   2      205.99      192.20      7.13 o
   7   0   2      695.56      696.94     14.92 o
   8   0   2       52.36       57.63      6.61 o
   9   0   2      565.99      544.68     18.72 o
  10   0   2       52.22       31.58     10.18 o
  11   0   2      311.65      322.74     16.19 o
  12   0   2       38.17       41.28     12.81 o
  13   0   2        1.16      -11.16     13.80 o
 -14   1   2       12.03      -14.72     14.72 o
 -13   1   2       48.04       48.93     12.53 o
 -12   1   2      138.99      138.32     10.85 o
 -11   1   2       31.91       33.74      8.41 o
 -10   1   2       70.92       72.00      6.87 o
  -9   1   2        7.08        7.21      6.28 o
  -8   1   2      284.05      265.19      7.11 o
  -7   1   2      422.59      440.23      8.39 o
  -6   1   2      669.06      653.88     10.11 o
  -5   1   2     1080.53     1091.54     12.92 o
  -4   1   2      433.24      472.00      6.56 o
  -3   1   2     7172.68     7341.22     59.62 o
  -2   1   2      529.10      540.47      5.86 o
  -1   1   2       39.93       39.98      1.33 o
   0   1   2     6202.86     6337.45     55.17 o
   1   1   2       37.25       40.44      1.13 o
   2   1   2      152.07      149.31      2.90 o
   3   1   2      256.82      269.33      4.12 o
   4   1   2       51.38       64.55      3.96 o
   5   1   2       64.26       70.48      3.61 o
   6   1   2     1032.11     1047.60     11.46 o
   7   1   2       35.78       31.65      3.63 o
   8   1   2      114.85      107.87      5.60 o
   9   1   2        0.40       -5.80      5.80 o
  10   1   2        2.93        5.40      6.88 o
  11   1   2        6.67        8.97      7.87 o
  12   1   2        5.82       -5.01      8.92 o
  13   1   2       46.11       62.25     10.73 o
 -14   2   2        0.23      -14.80     14.80 o
 -13   2   2        0.04        2.54     11.65 o
 -12   2   2      153.85      158.81     11.74 o
 -11   2   2        5.90        5.95      8.05 o
 -10   2   2      115.88      126.36      7.73 o
  -9   2   2     1562.08     1618.02     21.56 o
  -8   2   2     1025.13     1033.88     13.82 o
  -7   2   2     2270.39     2216.47     24.89 o
  -6   2   2     5688.54     5539.11     57.48 o
  -5   2   2      491.58      436.52      7.25 o
  -4   2   2     5215.17     5385.73     52.06 o
  -3   2   2      726.24      699.65      8.13 o
  -2   2   2     2575.67     2758.15     26.82 o
  -1   2   2    17436.74    17639.12    149.30 o
   0   2   2      254.20      248.71      3.37 o
   1   2   2    30718.07    31348.72    329.53 o
   2   2   2    26519.98    27954.02    301.75 o
   3   2   2       95.31       82.44      3.51 o
   4   2   2     4644.61     4849.88     53.82 o
   5   2   2     1470.10     1404.89     17.12 o
   6   2   2      204.90      211.25      4.69 o
   7   2   2      286.10      272.94      5.76 o
   8   2   2        1.85       -1.68      4.02 o
   9   2   2       81.58       83.52      5.90 o
  10   2   2      310.32      293.03     10.47 o
  11   2   2        2.76       12.68      8.00 o
  12   2   2       32.63       40.44      9.54 o
  13   2   2        1.28       -9.77      9.77 o
 -14   3   2        1.09        6.61     27.60 o
 -13   3   2       27.68       23.38     12.17 o
 -12   3   2       60.68       53.36     16.66 o
 -11   3   2      242.41      266.20     15.78 o
 -10   3   2     1023.48      984.41     16.11 o
  -9   3   2       42.58       44.00      4.94 o
  -8   3   2      314.06      289.37      7.16 o
  -7   3   2     1276.22     1261.04     15.73 o
  -6   3   2      347.05      319.25      6.09 o
  -5   3   2       25.82       28.55      2.95 o
  -4   3   2     1503.46     1511.45     16.13 o
  -3   3   2      663.47      658.00      7.61 o
  -2   3   2     4297.62     4334.25     42.12 o
  -1   3   2      170.94      195.37      3.42 o
   0   3   2       81.12       72.98      2.27 o
   1   3   2     1804.89     1792.47     18.20 o
   2   3   2     8717.16     9060.68    110.27 o
   3   3   2     6920.49     7404.37     82.76 o
   4   3   2     2440.24     2716.16     33.89 o
   5   3   2      149.37      155.98      4.83 o
   6   3   2       95.04      107.48      3.97 o
   7   3   2      518.08      478.36      8.23 o
   8   3   2      235.88      232.18      6.14 o
   9   3   2        0.35       -4.85      4.85 o
  10   3   2       88.48       88.46      6.90 o
  11   3   2        8.23        2.22      7.92 o
  12   3   2        6.47        9.84     12.04 o
  13   3   2        2.45        9.29     11.48 o
 -14   4   2       18.72       -0.36     15.97 o
 -13   4   2        1.21       -3.70     11.71 o
 -12   4   2       68.15       80.89     11.89 o
 -11   4   2        1.46       -8.17      8.17 o
 -10   4   2       16.60       13.86      6.16 o
  -9   4   2      464.66      444.23     10.63 o
  -8   4   2      295.97      291.05      7.40 o
  -7   4   2     2118.69     2076.18     23.68 o
  -6   4   2      409.79      389.23      7.96 o
  -5   4   2      510.53      549.89      9.05 o
  -4   4   2      156.48      157.45      4.14 o
  -3   4   2      892.78      993.14     10.86 o
  -2   4   2     2709.82     2762.94     26.32 o
  -1   4   2     5727.67     5816.52     53.70 o
   0   4   2     1107.54     1039.17     11.71 o
   1   4   2      578.80      556.32      7.78 o
   2   4   2     2303.72     2338.54     29.63 o
   3   4   2     1359.70     1601.23     24.18 o
   4   4   2    14482.11    14690.15    177.00 o
   5   4   2      530.89      572.84      9.90 o
   6   4   2      374.35      358.89      8.24 o
   7   4   2      278.73      286.65      6.38 o
   8   4   2      131.02      123.34      5.51 o
   9   4   2       67.87       66.75      6.17 o
  10   4   2        3.37        6.50      6.60 o
  11   4   2       16.49       25.08      7.81 o
  12   4   2       14.10       20.87     10.44 o
  13   4   2        1.95        2.57     11.37 o
 -14   5   2        0.09       20.01     16.66 o
 -13   5   2        4.13        1.68     12.68 o
 -12   5   2       70.64       93.44     10.86 o
 -11   5   2        7.32        5.48      7.66 o
 -10   5   2        3.24        7.80      7.07 o
  -9   5   2       49.06       55.90      6.74 o
  -8   5   2     2851.88     2805.98     31.49 o
  -7   5   2     3270.05     3203.48     37.95 o
  -6   5   2      109.74      114.12      4.68 o
  -5   5   2        0.32       -1.98      3.32 o
  -4   5   2       24.44       27.87      2.93 o
  -3   5   2     3309.66     3188.01     32.30 o
  -2   5   2     4902.20     4884.73     48.44 o
  -1   5   2     1529.84     1542.35     18.03 o
   0   5   2      133.08      146.95      4.99 o
   1   5   2     1386.41     1609.78     17.41 o
   2   5   2     2363.47     2220.54     24.48 o
   3   5   2     4644.15     4790.21     54.15 o
   4   5   2       26.35       31.42      3.25 o
   5   5   2      115.57      116.10      6.84 o
   6   5   2      142.82      135.69      8.40 o
   7   5   2      500.33      466.58     10.61 o
   8   5   2      531.68      505.26      9.23 o
   9   5   2       19.79        9.28      5.93 o
  10   5   2       46.94       37.07      7.53 o
  11   5   2       38.77       44.44      8.45 o
  12   5   2        3.66        8.40      9.01 o
 -13   6   2       76.68       86.89     11.91 o
 -12   6   2       51.39       42.44     10.61 o
 -11   6   2       20.48       31.12     10.69 o
 -10   6   2        8.34        7.29      7.46 o
  -9   6   2        0.07       -1.44      5.29 o
  -8   6   2      189.53      179.10      7.10 o
  -7   6   2      279.34      282.69      7.35 o
  -6   6   2     1141.32     1121.22     14.98 o
  -5   6   2      169.94      164.58      5.42 o
  -4   6   2      913.03      929.25     11.40 o
  -3   6   2      281.93      273.27      6.83 o
  -2   6   2      362.36      355.97      9.59 o
  -1   6   2      124.22      103.35      4.40 o
   0   6   2       11.27        6.85      3.08 o
   1   6   2      135.49      143.82      4.12 o
   2   6   2      959.34      860.36     11.56 o
   3   6   2       31.11       38.70      3.98 o
   4   6   2       19.48       19.15      3.77 o
   5   6   2       17.98       21.60      5.06 o
   6   6   2     1049.76      988.34     16.71 o
   7   6   2        7.97        5.99      5.85 o
   8   6   2        6.84        2.42      5.54 o
   9   6   2        1.04        4.87      6.88 o
  10   6   2       25.41       21.46      7.84 o
  11   6   2       12.24       13.13      8.68 o
  12   6   2        0.23       -4.56     11.90 o
 -13   7   2       66.31       75.70     14.23 o
 -12   7   2        5.75       -6.38     10.27 o
 -11   7   2        8.35        5.67      9.01 o
 -10   7   2        2.96        1.85      7.88 o
  -9   7   2        2.72       -0.65      7.12 o
  -8   7   2      504.31      486.40     11.28 o
  -7   7   2       73.88       81.49      5.63 o
  -6   7   2      692.64      684.88     11.44 o
  -5   7   2      639.89      671.95     11.16 o
  -4   7   2      133.43      128.26      5.06 o
  -3   7   2      822.27      822.38     13.34 o
  -2   7   2     1081.73     1037.72     14.30 o
  -1   7   2       13.71       18.44      3.97 o
   0   7   2       53.03       50.81      4.38 o
   1   7   2      584.83      607.90      8.88 o
   2   7   2     1026.05     1031.18     14.52 o
   3   7   2     2729.99     2805.57     34.18 o
   4   7   2       79.51      104.87      5.54 o
   5   7   2      319.56      309.70     11.82 o
   6   7   2       17.84       10.83      6.19 o
   7   7   2      205.11      199.96      9.50 o
   8   7   2      437.52      438.60     11.69 o
   9   7   2       40.79       42.77      7.11 o
  10   7   2        0.24        0.73      8.29 o
  11   7   2        1.06       -3.69      9.03 o
  12   7   2       10.55       -9.52     11.78 o
 -12   8   2       71.37       99.65     14.26 o
 -11   8   2        1.77       -4.11      8.98 o
 -10   8   2        0.20       -7.77      7.77 o
  -9   8   2        3.64        5.65      8.34 o
  -8   8   2       24.15       31.69      7.60 o
  -7   8   2       24.86       23.83      6.20 o
  -6   8   2      328.08      306.74     13.03 o
  -5   8   2       11.61        6.88      5.69 o
  -4   8   2      226.74      242.08      9.16 o
  -3   8   2        2.52       -0.21      4.52 o
  -2   8   2       14.69        8.50      4.57 o
  -1   8   2       62.44       63.06      5.26 o
   0   8   2      307.55      339.57     10.25 o
   1   8   2        0.91       -4.12      4.12 o
   2   8   2       26.60       16.10      4.40 o
   3   8   2      277.66      282.60      9.00 o
   4   8   2       51.84       58.76      7.81 o
   5   8   2       23.11       17.95      7.50 o
   6   8   2      138.35      122.36      9.09 o
   7   8   2       66.41       67.23      8.63 o
   8   8   2      522.62      486.64     13.11 o
   9   8   2       79.92       66.19      9.27 o
  10   8   2        0.58       -6.89      8.04 o
  11   8   2        3.87       -8.37      9.81 o
 -11   9   2       13.51       17.99     10.81 o
 -10   9   2        1.50       20.17      9.64 o
  -9   9   2      186.31      183.28     10.92 o
  -8   9   2      314.53      317.68     12.05 o
  -7   9   2      216.70      241.73     10.47 o
  -6   9   2       28.15       27.50      6.65 o
  -5   9   2       12.38       15.21      6.43 o
  -4   9   2        5.03       -2.09      6.09 o
  -3   9   2      372.55      346.28     11.63 o
  -2   9   2      861.51      849.03     14.03 o
  -1   9   2       96.68      103.52      6.33 o
   0   9   2       15.80        9.34      6.46 o
   1   9   2        2.41        0.73      5.26 o
   2   9   2     1191.30     1185.82     17.90 o
   3   9   2      560.96      545.66     18.21 o
   4   9   2       36.01       38.72      8.21 o
   5   9   2       13.02        7.42      8.17 o
   6   9   2       23.83        9.52      8.59 o
   7   9   2        5.13       16.57      9.07 o
   8   9   2      107.14      117.21     11.64 o
   9   9   2       38.54       26.29      9.78 o
  10   9   2        1.26       -7.85      8.65 o
 -11  10   2       10.46       -0.11     11.83 o
 -10  10   2       71.08       82.15     12.52 o
  -9  10   2       90.81      102.96     12.43 o
  -8  10   2       39.89       48.48     10.81 o
  -7  10   2        8.68        6.09     10.07 o
  -6  10   2        1.46       -9.10      9.10 o
  -5  10   2      121.67      136.65     11.54 o
  -4  10   2        3.03       -7.30      7.30 o
  -3  10   2        0.48       -3.46      6.22 o
  -2  10   2       28.11       32.39      7.16 o
  -1  10   2       72.04       76.27      8.07 o
   0  10   2      272.96      292.25      9.53 o
   1  10   2      154.01      179.19      8.25 o
   2  10   2      135.60      135.57      8.75 o
   3  10   2      488.37      456.27     15.01 o
   4  10   2      170.38      166.37     11.29 o
   5  10   2       49.10       55.62     12.26 o
   6  10   2       34.70       30.80     10.32 o
   7  10   2       10.44        6.77      9.87 o
   8  10   2       70.15       85.32      9.79 o
   9  10   2       16.20        6.44     10.63 o
 -10  11   2        2.39       -5.04     12.26 o
  -9  11   2        0.40        5.68     11.99 o
  -8  11   2       80.27       78.29     16.33 o
  -7  11   2       13.53       15.46     11.17 o
  -6  11   2        5.43        8.30     12.52 o
  -5  11   2        0.82       10.60     10.24 o
  -4  11   2       35.54       34.59      9.09 o
  -3  11   2      121.33      119.93      9.69 o
  -2  11   2      399.52      380.72     12.75 o
  -1  11   2        5.63        2.52      9.27 o
   0  11   2        0.43       -8.68      8.68 o
   1  11   2        0.45        1.83      9.03 o
   2  11   2       22.52       17.58     10.91 o
   3  11   2      168.98      187.01     14.80 o
   4  11   2        5.07        6.89     10.12 o
   5  11   2       22.29       23.83     10.86 o
   6  11   2        5.46        4.81     13.91 o
   7  11   2        6.52        8.41      9.87 o
   8  11   2       56.62       68.65     10.58 o
  -8  12   2        0.97        0.67     12.26 o
  -7  12   2       26.18       13.66     12.49 o
  -6  12   2       35.62       43.76     12.43 o
  -5  12   2       14.17        2.93     10.95 o
  -4  12   2        4.48      -10.70     10.70 o
  -3  12   2       14.78        6.03      9.11 o
  -2  12   2        5.37       17.16     10.49 o
  -1  12   2       23.32       12.88     10.63 o
   0  12   2      102.47      107.80     13.15 o
   1  12   2      252.62      254.87     22.07 o
   2  12   2        2.38       -5.77     12.67 o
   3  12   2       42.37       36.71     13.31 o
   4  12   2       32.97       22.93     13.39 o
   5  12   2        0.68        1.08     16.32 o
   6  12   2       27.62       48.05     20.83 o
   7  12   2        2.04       12.40     12.34 o
  -7  13   2        4.57      -19.68     19.68 o
  -6  13   2       44.03       43.49     16.25 o
  -5  13   2        0.75        9.77     14.83 o
  -4  13   2       14.33        6.21     14.92 o
  -3  13   2       28.92       12.44     14.26 o
  -2  13   2       54.90       35.51     11.86 o
  -1  13   2        3.81      -11.26     11.26 o
   0  13   2       18.16       28.25     14.27 o
   1  13   2       26.96       -0.78     23.05 o
   2  13   2        4.78      -13.75     13.75 o
   3  13   2       16.70        7.15     13.74 o
   4  13   2       13.98       -9.25     14.51 o
   5  13   2        0.14        8.06     15.32 o
   6  13   2       34.94       36.79     13.49 o
  -5  14   2       24.18       13.94     16.94 o
  -4  14   2        0.11        8.42     16.48 o
  -3  14   2        0.24      -15.47     15.47 o
  -2  14   2        2.51        7.90     15.49 o
  -1  14   2        2.39       -3.39     14.53 o
   0  14   2        0.60       10.33     19.78 o
   1  14   2        1.04      -15.12     15.12 o
   2  14   2        7.32        2.65     21.59 o
   3  14   2       10.49       24.37     16.36 o
   4  14   2        3.14      -10.97     30.77 o
 -15   1   3        7.87       14.53     17.55 o
 -14   1   3        0.67       -0.44     27.21 o
 -13   1   3        7.02      -11.43     11.43 o
 -12   1   3       84.92       96.47     10.61 o
 -11   1   3       69.06       76.26      9.15 o
 -10   1   3      221.50      238.49      8.83 o
  -9   1   3       60.14       65.56      5.54 o
  -8   1   3      981.91      991.58     14.65 o
  -7   1   3     2822.01     2840.97     33.76 o
  -6   1   3     2747.14     2692.01     31.71 o
  -5   1   3      330.45      282.35      5.42 o
  -4   1   3     2861.94     2650.59     26.49 o
  -3   1   3     5257.15     4915.27     42.46 o
  -2   1   3    14903.00    14897.07    125.35 o
  -1   1   3    19337.77    19432.59    216.28 o
   0   1   3      614.97      646.30     10.78 o
   1   1   3    12351.07    12741.27    119.87 o
   2   1   3     1068.94      999.15     11.35 o
   3   1   3     4076.70     3963.24     48.98 o
   4   1   3     4904.77     4928.99     59.70 o
   5   1   3      911.71     1013.89     19.43 o
   6   1   3      487.37      466.04      7.48 o
   7   1   3     1586.22     1569.75     17.95 o
   8   1   3      629.75      634.71     10.62 o
   9   1   3      214.73      216.47      7.52 o
  10   1   3        0.50        5.14      6.97 o
  11   1   3      100.44       84.32      8.75 o
  12   1   3       17.06       29.23      9.13 o
  13   1   3        9.11        8.29     10.09 o
 -14   2   3        8.64      -15.43     15.43 o
 -13   2   3       19.91       12.19     12.32 o
 -12   2   3        9.99        3.72     10.67 o
 -11   2   3      301.94      313.38     10.84 o
 -10   2   3       44.00       36.41      5.94 o
  -9   2   3      273.35      285.19      8.06 o
  -8   2   3      350.19      346.53      7.78 o
  -7   2   3        4.92        7.09      3.45 o
  -6   2   3     1009.53     1061.10     13.33 o
  -5   2   3      931.17      910.19     10.79 o
  -4   2   3     3400.28     3622.32     33.62 o
  -3   2   3        0.98        0.20      1.35 o
  -2   2   3      527.41      541.31      5.88 o
  -1   2   3     1337.85     1427.62     15.27 o
   0   2   3     1489.56     1560.59     14.03 o
   1   2   3     5264.16     5733.57     51.61 o
   2   2   3       98.96      111.63      3.45 o
   3   2   3      636.29      651.53     14.98 o
   4   2   3      442.45      411.00      5.75 o
   5   2   3      418.70      407.23      6.69 o
   6   2   3       91.77      111.28      8.30 o
   7   2   3       74.80       86.57      4.04 o
   8   2   3       91.24       86.92      4.61 o
   9   2   3       27.28       18.70      4.90 o
  10   2   3       35.94       25.19      7.19 o
  11   2   3        1.94        3.50      7.85 o
  12   2   3        0.25        1.84      9.29 o
  13   2   3       15.76       17.93     10.23 o
 -14   3   3        1.96        0.51     16.28 o
 -13   3   3       29.38       44.30     12.64 o
 -12   3   3      151.37      154.35     13.49 o
 -11   3   3      181.74      188.69     10.55 o
 -10   3   3       60.80       49.96      6.51 o
  -9   3   3      704.49      714.26     11.76 o
  -8   3   3       11.48        8.00      4.95 o
  -7   3   3     1902.52     1923.17     22.36 o
  -6   3   3      386.90      345.29      6.45 o
  -5   3   3      829.46      912.79     11.11 o
  -4   3   3     2657.75     2585.80     27.98 o
  -3   3   3      233.61      214.28      4.55 o
  -2   3   3     2479.38     2522.02     23.77 o
  -1   3   3     4224.44     4299.82     39.38 o
   0   3   3      117.83      125.50      3.04 o
   1   3   3     4030.18     4158.47     42.99 o
   2   3   3     2204.02     2226.82     23.78 o
   3   3   3      658.32      848.37     11.94 o
   4   3   3     3153.95     3067.69     37.89 o
   5   3   3      366.00      398.66      7.37 o
   6   3   3      721.43      731.43     11.96 o
   7   3   3      305.62      316.71      8.38 o
   8   3   3      120.56      127.33      5.17 o
   9   3   3       89.31      104.32      8.16 o
  10   3   3       21.87       25.05      7.84 o
  11   3   3       40.49       31.26      8.37 o
  12   3   3       40.09       12.33     10.30 o
  13   3   3        0.52       12.83     14.84 o
 -14   4   3        6.78        7.16     16.36 o
 -13   4   3       10.06       -8.42     12.02 o
 -12   4   3        3.32      -10.61     10.61 o
 -11   4   3        2.29        7.63      9.56 o
 -10   4   3      421.88      416.99     11.77 o
  -9   4   3        5.71        5.96      5.03 o
  -8   4   3       70.92       68.53      5.08 o
  -7   4   3       85.74       97.63      6.93 o
  -6   4   3      593.81      579.81     10.05 o
  -5   4   3     3877.95     3755.49     40.12 o
  -4   4   3      871.61      821.62      9.75 o
  -3   4   3       14.60        9.49      2.36 o
  -2   4   3      914.60      946.27     10.44 o
  -1   4   3     4210.62     4273.74     39.79 o
   0   4   3     3837.83     3984.94     45.18 o
   1   4   3     2248.58     2314.59     25.11 o
   2   4   3      112.94      116.59      4.46 o
   3   4   3     1704.54     1808.37     29.82 o
   4   4   3       26.64       50.93      3.71 o
   5   4   3      712.62      672.00     11.10 o
   6   4   3      384.10      354.02      8.11 o
   7   4   3        0.34       -1.42      3.56 o
   8   4   3       25.84       29.40      4.79 o
   9   4   3       55.07       53.93      6.18 o
  10   4   3        3.49        5.55      6.44 o
  11   4   3        3.29       -7.35      7.35 o
  12   4   3        0.59        1.82     20.72 o
 -14   5   3        0.16       11.19     25.20 o
 -13   5   3        1.59        8.23     16.01 o
 -12   5   3       30.61       15.64      9.69 o
 -11   5   3        3.79       -4.21      7.57 o
 -10   5   3      371.23      362.70     11.41 o
  -9   5   3      387.89      404.91     11.31 o
  -8   5   3     1957.50     1917.16     23.03 o
  -7   5   3      313.59      294.08      7.99 o
  -6   5   3      279.17      298.19      7.10 o
  -5   5   3     2175.20     2231.96     22.62 o
  -4   5   3     2123.47     2060.32     20.93 o
  -3   5   3        8.35        8.98      2.94 o
  -2   5   3     1118.42     1069.45     14.05 o
  -1   5   3     1413.59     1397.34     14.03 o
   0   5   3      245.38      258.81      5.44 o
   1   5   3     3411.59     3613.18     41.67 o
   2   5   3      303.64      322.07      9.56 o
   3   5   3      689.80      681.27      9.70 o
   4   5   3      165.12      147.51      5.54 o
   5   5   3      435.75      407.66     18.53 o
   6   5   3      207.02      214.26      6.92 o
   7   5   3      136.06      136.81      7.84 o
   8   5   3        3.43        2.01      5.12 o
   9   5   3      195.17      185.44      7.63 o
  10   5   3       38.78       43.84      7.35 o
  11   5   3        1.51       10.27      7.68 o
  12   5   3        0.34        8.47     10.71 o
 -13   6   3        0.44       -7.69     12.70 o
 -12   6   3        0.59       19.57     10.08 o
 -11   6   3      125.63      131.62      9.84 o
 -10   6   3      237.06      243.83     10.44 o
  -9   6   3      149.50      156.19      7.08 o
  -8   6   3        0.69       -3.74      4.86 o
  -7   6   3       12.52       16.89      4.68 o
  -6   6   3      435.12      452.05      9.02 o
  -5   6   3     4215.59     4265.45     40.99 o
  -4   6   3      683.34      653.97      9.20 o
  -3   6   3       44.70       40.80      3.70 o
  -2   6   3       44.61       51.00      4.23 o
  -1   6   3     1812.49     1773.04     25.03 o
   0   6   3     4029.59     4039.93     38.48 o
   1   6   3      563.82      530.59      9.32 o
   2   6   3        3.41        4.63      2.58 o
   3   6   3      171.25      184.85      5.55 o
   4   6   3      536.39      520.98     12.11 o
   5   6   3     3193.21     3143.00     41.41 o
   6   6   3     1825.66     1740.82     27.72 o
   7   6   3       85.87       84.76      6.68 o
   8   6   3       72.60       66.54      6.45 o
   9   6   3      107.80      114.83      7.96 o
  10   6   3      103.01       96.88      8.40 o
  11   6   3        4.03       15.35     11.52 o
  12   6   3        8.59       14.02     14.70 o
 -13   7   3        1.45      -22.28     22.53 o
 -12   7   3       14.21        4.38     12.22 o
 -11   7   3       23.84       11.42      8.93 o
 -10   7   3       35.21       34.14      7.75 o
  -9   7   3        2.92        7.14      7.64 o
  -8   7   3        3.57       -4.26      5.84 o
  -7   7   3      175.37      187.81      8.46 o
  -6   7   3      812.90      807.27     14.74 o
  -5   7   3      829.42      794.95     11.81 o
  -4   7   3        2.75        0.53      3.94 o
  -3   7   3       33.48       46.72      4.33 o
  -2   7   3       47.04       50.41      4.29 o
  -1   7   3     1094.35     1102.73     14.00 o
   0   7   3        4.46        9.94      3.51 o
   1   7   3        0.87        1.64      3.34 o
   2   7   3        0.91       -2.18      2.44 o
   3   7   3        0.45       -3.93      3.93 o
   4   7   3      246.58      246.73      8.25 o
   5   7   3        7.08       14.33      5.73 o
   6   7   3       34.84       33.65      6.57 o
   7   7   3       44.72       22.77      7.27 o
   8   7   3       11.43       11.14      9.21 o
   9   7   3        4.70       11.70      6.81 o
  10   7   3       39.14       41.83      8.86 o
  11   7   3        1.70       -0.35     17.58 o
 -12   8   3        0.25      -13.49     13.49 o
 -11   8   3      118.62      142.23     16.40 o
 -10   8   3      103.87      112.47      9.13 o
  -9   8   3       25.10       26.04      8.32 o
  -8   8   3        3.02        2.65      6.52 o
  -7   8   3        1.05       -3.30      5.47 o
  -6   8   3      993.17      968.00     14.94 o
  -5   8   3      755.66      757.10     12.70 o
  -4   8   3      366.91      353.03     10.31 o
  -3   8   3       26.88       33.81      4.88 o
  -2   8   3       40.63       34.69      4.64 o
  -1   8   3      967.31      966.72     13.36 o
   0   8   3     1433.16     1412.19     17.42 o
   1   8   3      244.21      261.32      9.94 o
   2   8   3      111.64      120.19      5.31 o
   3   8   3       10.04        9.55      5.48 o
   4   8   3      284.39      281.12     10.33 o
   5   8   3     1671.12     1549.30     26.86 o
   6   8   3      155.59      149.77      9.38 o
   7   8   3        2.24       -4.59     10.13 o
   8   8   3      253.65      232.26     10.55 o
   9   8   3       58.92       48.88      8.88 o
  10   8   3      101.03      136.97     17.14 o
  11   8   3       11.25        8.02     11.82 o
 -12   9   3       15.15        9.05     14.55 o
 -11   9   3       15.26       19.36     10.22 o
 -10   9   3        5.38        7.17     10.89 o
  -9   9   3       51.26       38.96     10.91 o
  -8   9   3       58.53       65.87      9.30 o
  -7   9   3        1.98        5.85      8.02 o
  -6   9   3       45.71       43.25      7.00 o
  -5   9   3        7.91        5.28      6.29 o
  -4   9   3      551.59      556.83     18.12 o
  -3   9   3      934.45      955.73     15.14 o
  -2   9   3       57.94       76.17      6.07 o
  -1   9   3       23.96       19.64      5.45 o
   0   9   3      132.22      138.36      6.55 o
   1   9   3        4.43       -4.90      4.90 o
   2   9   3      124.62      135.81      8.16 o
   3   9   3        6.82        8.61      7.94 o
   4   9   3       32.34       32.92      8.44 o
   5   9   3       77.46       78.83      9.25 o
   6   9   3      156.42      136.40     10.25 o
   7   9   3       85.39       70.02      9.89 o
   8   9   3        0.94       -8.42      8.70 o
   9   9   3       19.74        9.44      9.67 o
  10   9   3       22.20       39.65      9.38 o
 -11  10   3       51.35       59.32     11.84 o
 -10  10   3       62.41       79.05     12.46 o
  -9  10   3       14.92       22.44     11.29 o
  -8  10   3       40.75       29.05     10.67 o
  -7  10   3       14.77       18.25     10.44 o
  -6  10   3      109.65      125.00     12.99 o
  -5  10   3      141.43      158.89      9.57 o
  -4  10   3       88.38       93.73      8.99 o
  -3  10   3        0.09       -2.28      6.41 o
  -2  10   3      109.16       96.82      8.40 o
  -1  10   3       33.87       31.40      8.05 o
   0  10   3      397.88      405.71     10.92 o
   1  10   3       69.56       70.24      6.99 o
   2  10   3        1.74       15.29      8.78 o
   3  10   3      382.76      350.71     13.50 o
   4  10   3       75.76       92.78     10.50 o
   5  10   3      128.98      134.56     13.12 o
   6  10   3      136.72      154.96     11.65 o
   7  10   3        1.59        6.54      9.70 o
   8  10   3       26.71       22.29     10.23 o
   9  10   3        0.38      -10.37     10.37 o
 -10  11   3        1.14       12.11     13.04 o
  -9  11   3       26.21       37.27     11.99 o
  -8  11   3        1.86        7.83     11.75 o
  -7  11   3       36.27       22.86     11.38 o
  -6  11   3       19.63        5.75     10.31 o
  -5  11   3        6.98       -8.42      8.42 o
  -4  11   3       25.05       37.78      8.88 o
  -3  11   3      116.86      126.91      9.54 o
  -2  11   3        1.25       -2.75      9.40 o
  -1  11   3       66.33       65.32     13.23 o
   0  11   3        1.92       11.06      9.17 o
   1  11   3       54.99       58.94     11.80 o
   2  11   3       22.37       33.73     10.22 o
   3  11   3      186.65      192.02     12.62 o
   4  11   3       85.72       64.37     11.08 o
   5  11   3       10.19       22.64     10.58 o
   6  11   3       22.51        2.43     10.80 o
   7  11   3        5.46        6.36     11.05 o
   8  11   3       16.33        7.90     11.32 o
  -9  12   3        8.55       11.98     13.01 o
  -8  12   3       30.36       41.71     15.24 o
  -7  12   3        8.21       -0.15     12.33 o
  -6  12   3      130.79      117.60     13.44 o
  -5  12   3      166.29      162.85     13.50 o
  -4  12   3       22.06       15.26     10.55 o
  -3  12   3       34.80       36.37     14.05 o
  -2  12   3       73.37       41.43     11.39 o
  -1  12   3       28.53       33.73     10.68 o
   0  12   3       16.56       -4.18     12.78 o
   1  12   3       10.79       -5.67     15.46 o
   2  12   3        2.97       19.16     12.79 o
   3  12   3        8.56        3.82     13.00 o
   4  12   3       26.97       16.11     13.49 o
   5  12   3       45.57       44.66     14.30 o
   6  12   3       14.27       -4.61     14.34 o
   7  12   3        0.28        9.60     14.05 o
  -7  13   3        0.21      -15.91     15.91 o
  -6  13   3       22.55        7.97     15.53 o
  -5  13   3       15.00        9.93     16.16 o
  -4  13   3       38.62       25.02     15.27 o
  -3  13   3       26.14       10.12     11.67 o
  -2  13   3        0.39        8.05     12.35 o
  -1  13   3       12.83        8.88     15.09 o
   0  13   3        2.85       12.58     14.27 o
   1  13   3        4.83        0.27     13.63 o
   2  13   3        3.43       11.13     13.99 o
   3  13   3       13.70        4.68     14.75 o
   4  13   3        7.47       13.06     18.15 o
   5  13   3       16.35       -4.91     15.32 o
  -5  14   3        2.07        0.88     19.55 o
  -4  14   3       28.52       10.52     16.52 o
  -3  14   3        0.57       10.69     27.24 o
  -2  14   3        0.58       12.37     15.56 o
  -1  14   3        0.00      -17.65     19.98 o
   0  14   3        1.15       19.37     15.81 o
   1  14   3        1.99        2.39     15.86 o
   2  14   3        0.59        8.54     15.78 o
   3  14   3       12.59       39.23     16.64 o
 -15   0   4       12.00       23.31     24.25 o
 -14   0   4       43.87       40.57     24.95 o
 -13   0   4        0.83      -19.50     19.50 o
 -12   0   4        4.13       29.46     13.76 o
 -11   0   4      104.77      103.37     13.49 o
 -10   0   4     1618.00     1597.13     38.31 o
  -9   0   4      842.89      884.47     20.56 o
  -8   0   4        0.50       -6.04      6.04 o
  -7   0   4     2590.29     2905.33     48.95 o
  -6   0   4       36.75       59.97      7.24 o
  -5   0   4    15728.21    16193.50    250.04 o
  -4   0   4     8583.74     8377.92    101.52 o
  -3   0   4     1921.32     1957.83     32.44 o
  -2   0   4       66.21       72.98      3.12 o
  -1   0   4     7183.49     7204.84    111.56 o
   0   0   4     7285.27     7840.86    106.29 o
   1   0   4     7903.61     8112.16    130.14 o
   2   0   4      324.12      345.20     19.88 o
   3   0   4     3396.31     3548.03     92.32 o
   4   0   4      765.39      722.16     15.24 o
   5   0   4     2949.08     3025.70     58.07 o
   6   0   4     1976.28     1983.58     36.36 o
   7   0   4       35.36       33.35      4.97 o
   8   0   4      176.29      163.11      7.83 o
   9   0   4        6.01        5.59      7.02 o
  10   0   4       51.62       83.32     11.00 o
  11   0   4       30.62       50.22     11.79 o
  12   0   4        9.53        5.47     12.65 o
 -15   1   4        0.01      -22.98     22.98 o
 -14   1   4        2.06       14.78     15.82 o
 -13   1   4        4.41        3.65     14.97 o
 -12   1   4        4.33       -1.00     10.59 o
 -11   1   4       10.33       15.22      7.43 o
 -10   1   4       41.21       38.92      6.35 o
  -9   1   4       44.80       48.43      5.47 o
  -8   1   4      312.55      300.09      7.90 o
  -7   1   4      658.67      713.06     11.56 o
  -6   1   4      662.35      703.28     10.89 o
  -5   1   4      557.36      566.26      8.36 o
  -4   1   4       12.58       15.09      2.14 o
  -3   1   4     2493.52     2353.11     23.60 o
  -2   1   4       71.16       66.10      2.20 o
  -1   1   4      390.40      349.95      4.59 o
   0   1   4     5029.63     5199.44     47.54 o
   1   1   4     1301.88     1278.45     12.31 o
   2   1   4       93.57       89.76      2.54 o
   3   1   4      659.42      645.73      8.63 o
   4   1   4      206.62      204.97      3.33 o
   5   1   4     1782.84     1859.53     21.90 o
   6   1   4        3.78        1.86      3.06 o
   7   1   4      163.35      171.23      5.46 o
   8   1   4       45.41       39.26      4.29 o
   9   1   4       14.48        9.05      4.96 o
  10   1   4        8.78       -2.39      6.24 o
  11   1   4        0.08        2.99      7.84 o
  12   1   4       36.52       23.01      9.13 o
 -15   2   4       35.18       36.43     18.70 o
 -14   2   4        2.91       -0.96     16.05 o
 -13   2   4        1.00       -0.33     17.58 o
 -12   2   4        0.49       11.30     10.55 o
 -11   2   4      331.26      344.27     11.35 o
 -10   2   4      195.25      196.73      9.97 o
  -9   2   4       23.00       21.79      5.32 o
  -8   2   4      208.26      220.91      7.42 o
  -7   2   4      284.54      264.42      6.50 o
  -6   2   4     1788.56     1802.91     20.84 o
  -5   2   4    11945.41    12054.56    108.23 o
  -4   2   4     9424.89     9890.72     88.91 o
  -3   2   4      791.92      888.27      9.12 o
  -2   2   4     5996.07     5862.19     53.09 o
  -1   2   4     1061.68     1028.28      9.96 o
   0   2   4    15561.72    15688.09    132.40 o
   1   2   4     5909.89     5837.61     50.15 o
   2   2   4      108.59      110.65      3.73 o
   3   2   4      348.00      337.47      5.97 o
   4   2   4      198.53      200.36      5.41 o
   5   2   4     1365.60     1370.22     15.44 o
   6   2   4     1314.93     1267.48     16.13 o
   7   2   4        8.47        7.30      4.26 o
   8   2   4       46.97       39.77      3.84 o
   9   2   4       46.04       50.34      5.04 o
  10   2   4       32.12       34.52      8.04 o
  11   2   4        7.22        7.63      8.09 o
  12   2   4        0.63       12.81     11.09 o
 -14   3   4       39.67       30.02     16.57 o
 -13   3   4       16.39      -13.95     14.37 o
 -12   3   4        6.30       14.81     11.90 o
 -11   3   4        9.43       13.44      8.65 o
 -10   3   4        5.50        9.68      5.96 o
  -9   3   4      532.86      504.50     11.22 o
  -8   3   4      121.61      102.77      5.39 o
  -7   3   4      418.94      388.70      7.91 o
  -6   3   4      914.83      924.26     11.62 o
  -5   3   4      975.50     1053.35     12.64 o
  -4   3   4     1454.12     1465.88     20.66 o
  -3   3   4       59.23       88.05      2.71 o
  -2   3   4       34.73       58.93      2.81 o
  -1   3   4     2086.71     2184.30     21.05 o
   0   3   4      500.18      565.92      7.42 o
   1   3   4       36.99       59.95      2.21 o
   2   3   4     1506.72     1501.14     18.09 o
   3   3   4       18.07       33.66      2.46 o
   4   3   4        3.36        7.70      2.38 o
   5   3   4      244.19      229.81      4.87 o
   6   3   4      183.42      179.71      4.93 o
   7   3   4      546.38      535.62     11.34 o
   8   3   4       40.64       39.46      7.47 o
   9   3   4       61.98       50.80      9.86 o
  10   3   4       94.78       92.04      6.73 o
  11   3   4       38.73       43.30      9.09 o
  12   3   4        8.52        7.81     12.86 o
 -14   4   4        0.92      -15.92     15.92 o
 -13   4   4       35.91       11.08     15.81 o
 -12   4   4       54.83       46.77     10.12 o
 -11   4   4      253.91      258.17     12.31 o
 -10   4   4      749.36      770.98     15.85 o
  -9   4   4       21.37       18.26      5.25 o
  -8   4   4        1.61        1.57      4.54 o
  -7   4   4       12.44        7.75      4.01 o
  -6   4   4      291.48      277.50      7.20 o
  -5   4   4     4509.68     4418.83     46.94 o
  -4   4   4      586.05      510.89      8.22 o
  -3   4   4       30.11       34.82      2.88 o
  -2   4   4      694.81      812.34     10.03 o
  -1   4   4      134.10      138.35      4.25 o
   0   4   4      772.34      765.87      9.45 o
   1   4   4     2091.98     1968.36     23.75 o
   2   4   4      124.44      131.34      4.78 o
   3   4   4      590.68      618.42      9.51 o
   4   4   4      127.13      126.83      4.69 o
   5   4   4      253.00      273.25      6.28 o
   6   4   4      892.47      876.33     15.89 o
   7   4   4      205.21      201.13      8.87 o
   8   4   4       39.56       41.72      5.62 o
   9   4   4      202.38      191.54      9.51 o
  10   4   4       22.80       38.21      6.30 o
  11   4   4       44.44       54.12     16.97 o
  12   4   4       14.32       -9.69     12.80 o
 -14   5   4       19.97       -0.59     17.42 o
 -13   5   4       14.72        3.03     21.12 o
 -12   5   4       35.27       32.22      9.18 o
 -11   5   4      104.66      118.17      9.44 o
 -10   5   4        0.33       -1.51      7.24 o
  -9   5   4       30.75       19.70      9.12 o
  -8   5   4       63.27       62.58      5.53 o
  -7   5   4      496.53      446.88     10.67 o
  -6   5   4       71.76       71.22      6.16 o
  -5   5   4      382.84      386.71      7.08 o
  -4   5   4     3680.59     3780.21     38.26 o
  -3   5   4     5318.46     5213.62     54.76 o
  -2   5   4     2040.09     2045.48     20.64 o
  -1   5   4      168.84      179.52      4.27 o
   0   5   4      112.55      106.13      5.26 o
   1   5   4     4503.72     4624.94     48.62 o
   2   5   4     2347.48     2280.93     25.31 o
   3   5   4     1910.74     1835.15     25.53 o
   4   5   4      420.81      406.01      9.79 o
   5   5   4        6.36       10.47      5.25 o
   6   5   4      312.40      326.02      9.72 o
   7   5   4       85.39      100.55      9.30 o
   8   5   4       42.03       41.89      6.24 o
   9   5   4       26.87       21.45      5.80 o
  10   5   4       10.41        9.93      6.41 o
  11   5   4       25.42       36.73      9.62 o
  12   5   4       30.30       23.32     10.58 o
 -13   6   4        0.30        1.85     15.08 o
 -12   6   4        1.17      -10.13     10.13 o
 -11   6   4       29.81       30.89      8.65 o
 -10   6   4       42.00       41.91      8.10 o
  -9   6   4        3.89        5.06      5.19 o
  -8   6   4      447.52      455.42     10.30 o
  -7   6   4       90.62       87.42      5.67 o
  -6   6   4      147.19      151.39      5.66 o
  -5   6   4      342.50      325.53      6.94 o
  -4   6   4      673.85      689.25     10.21 o
  -3   6   4      608.06      556.19      9.28 o
  -2   6   4      183.95      181.54      4.77 o
  -1   6   4       83.40       94.23      4.21 o
   0   6   4      173.08      144.06      4.59 o
   1   6   4     1069.17     1063.44     14.19 o
   2   6   4      112.84      100.68      4.39 o
   3   6   4        0.85       -0.86      4.98 o
   4   6   4      292.45      266.88      7.91 o
   5   6   4      990.68      957.59     15.80 o
   6   6   4      960.18      941.13     15.81 o
   7   6   4      708.62      685.60     13.42 o
   8   6   4       15.99        9.63      5.88 o
   9   6   4        7.51        9.21      6.69 o
  10   6   4        0.30       -9.64     10.84 o
  11   6   4        1.21       17.11      9.92 o
 -13   7   4       10.24        4.74     14.04 o
 -12   7   4        3.17        3.16     10.92 o
 -11   7   4       48.86       39.43     10.79 o
 -10   7   4       11.71       15.30      7.57 o
  -9   7   4      329.60      344.08     10.27 o
  -8   7   4      656.07      664.18     12.46 o
  -7   7   4     1723.32     1701.30     21.83 o
  -6   7   4     3507.07     3382.11     38.08 o
  -5   7   4       40.26       42.19      4.41 o
  -4   7   4      691.05      682.02     12.83 o
  -3   7   4     1681.74     1665.92     19.42 o
  -2   7   4      529.86      554.50      9.97 o
  -1   7   4      461.70      430.09      8.21 o
   0   7   4       59.53       59.76      4.09 o
   1   7   4      727.35      764.70     12.59 o
   2   7   4     1807.18     1801.15     19.91 o
   3   7   4      462.26      469.92     13.08 o
   4   7   4      459.34      415.17     10.69 o
   5   7   4       23.72       23.67      7.02 o
   6   7   4      354.96      347.34     10.12 o
   7   7   4      319.53      332.74     16.56 o
   8   7   4      194.65      168.16     11.84 o
   9   7   4       40.33       30.07      7.71 o
  10   7   4        2.35       13.49      9.84 o
  11   7   4        1.68        7.55     10.53 o
 -12   8   4        2.46      -10.67     11.61 o
 -11   8   4       14.06       21.50      9.97 o
 -10   8   4       18.50       31.00      9.45 o
  -9   8   4       38.16       34.70      8.84 o
  -8   8   4      169.61      167.46      7.77 o
  -7   8   4       25.64       32.12      6.09 o
  -6   8   4      329.50      355.51      9.72 o
  -5   8   4      182.58      180.01      7.19 o
  -4   8   4        1.00        5.57      4.75 o
  -3   8   4      313.73      319.05      8.26 o
  -2   8   4       14.20       18.19      4.68 o
  -1   8   4       40.08       41.60      5.23 o
   0   8   4        2.97       -5.04      5.04 o
   1   8   4        0.16       -4.32      4.32 o
   2   8   4       30.78       39.76      4.39 o
   3   8   4       19.09       21.23      6.80 o
   4   8   4      186.56      147.28      9.02 o
   5   8   4      470.77      388.28     12.41 o
   6   8   4      104.20       97.74      8.67 o
   7   8   4       22.90        2.55      7.92 o
   8   8   4       45.90       21.92      9.76 o
   9   8   4        0.75        6.49      7.37 o
  10   8   4        3.93       -7.33     10.76 o
 -12   9   4        1.30        6.24     12.34 o
 -11   9   4       14.50       23.49     10.28 o
 -10   9   4       18.37       -0.28     11.22 o
  -9   9   4       22.87       20.01     10.51 o
  -8   9   4       70.87       90.19     16.12 o
  -7   9   4       25.79       20.71      6.84 o
  -6   9   4       17.47       25.53      6.90 o
  -5   9   4       21.11       38.18      6.65 o
  -4   9   4     2462.07     2476.53     35.16 o
  -3   9   4     1104.53     1142.68     18.10 o
  -2   9   4       38.69       40.99      6.38 o
  -1   9   4      426.85      420.79     10.97 o
   0   9   4      108.97      104.57      6.24 o
   1   9   4      108.20      113.36      6.70 o
   2   9   4      427.70      415.60     13.76 o
   3   9   4      230.04      223.00     10.59 o
   4   9   4       75.84       79.46      8.95 o
   5   9   4      208.49      204.17     10.76 o
   6   9   4       50.24       58.13     13.52 o
   7   9   4      106.37      139.73     12.78 o
   8   9   4        4.75       16.72     10.37 o
   9   9   4        3.15        0.45      9.31 o
 -11  10   4       10.10        7.94     11.51 o
 -10  10   4        1.67       -0.10     11.76 o
  -9  10   4      103.79      100.37     12.60 o
  -8  10   4       53.93       60.64     13.98 o
  -7  10   4        0.37       -6.45     12.34 o
  -6  10   4       63.65       66.33      9.64 o
  -5  10   4       70.57       88.34      9.34 o
  -4  10   4        6.99       15.44      8.08 o
  -3  10   4      104.61      122.62      9.13 o
  -2  10   4       11.86       11.89      7.76 o
  -1  10   4      144.12      170.48      9.64 o
   0  10   4       56.72       58.16      7.02 o
   1  10   4        1.08       10.32      8.78 o
   2  10   4       23.66       29.11      9.25 o
   3  10   4        7.19       10.32      9.18 o
   4  10   4       96.11      107.56     10.62 o
   5  10   4       71.54       79.46     10.50 o
   6  10   4        2.96       10.11     11.10 o
   7  10   4       28.42       37.43     11.71 o
   8  10   4       35.75       49.39     12.59 o
   9  10   4       10.41        5.39     10.57 o
 -10  11   4        4.63       17.45     13.51 o
  -9  11   4       48.56       45.21     12.48 o
  -8  11   4       21.47       -5.64     11.85 o
  -7  11   4        0.77       23.05     11.23 o
  -6  11   4       42.67       29.06     11.24 o
  -5  11   4        1.36       -2.10      8.51 o
  -4  11   4       82.46       93.29      9.53 o
  -3  11   4       23.95       39.64     10.13 o
  -2  11   4       65.13       75.42     11.75 o
  -1  11   4        9.17        8.43      9.42 o
   0  11   4       35.93       28.11     12.12 o
   1  11   4       22.82       10.40      9.59 o
   2  11   4       55.29       57.51     10.69 o
   3  11   4       23.30       17.23     10.65 o
   4  11   4       39.41       24.35     10.88 o
   5  11   4       34.02       40.82     10.87 o
   6  11   4        2.90        6.76     10.92 o
   7  11   4       45.51       71.29     18.55 o
   8  11   4       18.47       29.78     12.62 o
  -9  12   4       34.92       17.40     16.83 o
  -8  12   4       49.32       56.79     16.84 o
  -7  12   4       40.38       32.01     15.00 o
  -6  12   4       47.60       66.86     15.61 o
  -5  12   4      307.85      296.84     14.99 o
  -4  12   4       11.16       24.59     11.19 o
  -3  12   4        0.26       -7.58     10.73 o
  -2  12   4       47.16       44.29     12.81 o
  -1  12   4       12.31        9.59     10.68 o
   0  12   4       39.25       50.70     13.72 o
   1  12   4        2.88       10.60     12.70 o
   2  12   4        0.66       -1.81     13.13 o
   3  12   4        0.86        7.40     16.52 o
   4  12   4       54.13       66.00     14.76 o
   5  12   4       25.82       39.07     13.44 o
   6  12   4       31.40       46.43     16.89 o
  -7  13   4        5.57       -6.99     17.53 o
  -6  13   4        0.25       -0.19     14.76 o
  -5  13   4       12.10        4.17     14.41 o
  -4  13   4        6.36       -7.46     12.31 o
  -3  13   4        4.03       13.99     12.17 o
  -2  13   4        2.92        3.21     13.97 o
  -1  13   4       35.39        8.75     14.90 o
   0  13   4       92.93       74.47     15.17 o
   1  13   4        8.15      -12.67     13.98 o
   2  13   4        7.75        9.14     14.51 o
   3  13   4        2.84       19.65     14.89 o
   4  13   4        9.59       28.04     15.55 o
   5  13   4       19.09       25.26     19.49 o
  -4  14   4       16.47        9.99     16.40 o
  -3  14   4        0.50        2.81     15.05 o
  -2  14   4        0.31      -16.03     20.11 o
  -1  14   4       18.97       -1.01     15.03 o
   0  14   4        0.35       -8.06     15.32 o
   1  14   4        5.06       -2.13     15.32 o
   2  14   4        0.06      -10.02     16.17 o
 -15   1   5        0.01      -21.71     21.71 o
 -14   1   5       42.85       15.93     16.57 o
 -13   1   5      176.14      209.48     18.32 o
 -12   1   5       55.99       75.52     14.89 o
 -11   1   5        2.20        3.34      6.55 o
 -10   1   5        2.25        2.30      5.98 o
  -9   1   5      304.14      299.74      8.41 o
  -8   1   5     4193.73     4139.30     48.63 o
  -7   1   5     1987.97     1945.31     24.65 o
  -6   1   5       26.77       35.17      3.82 o
  -5   1   5      465.86      456.49      7.48 o
  -4   1   5       22.99       19.78      2.38 o
  -3   1   5    12205.09    12190.69    115.88 o
  -2   1   5    10845.04    10752.27    102.16 o
  -1   1   5      343.96      421.05      5.20 o
   0   1   5     1989.78     2072.62     17.64 o
   1   1   5       32.66       28.31      2.34 o
   2   1   5     3502.13     3486.69     33.70 o
   3   1   5     5033.58     4966.68     45.17 o
   4   1   5       26.68       28.96      2.37 o
   5   1   5      546.70      560.43      7.25 o
   6   1   5        5.95        5.71      3.06 o
   7   1   5       17.26       19.51      4.23 o
   8   1   5      345.08      355.13      7.38 o
   9   1   5       54.09       54.29      5.35 o
  10   1   5       15.04       15.51      5.94 o
  11   1   5        0.18       -2.15      7.80 o
  12   1   5        0.61       -5.81     10.74 o
 -15   2   5       27.70       23.39     17.70 o
 -14   2   5        2.29       -6.78     16.58 o
 -13   2   5        2.56      -14.66     14.66 o
 -12   2   5        0.29       -1.27     10.35 o
 -11   2   5        4.19        1.91      7.10 o
 -10   2   5        1.83       -2.93      5.95 o
  -9   2   5       17.04        7.72      5.44 o
  -8   2   5       93.52      106.52      5.94 o
  -7   2   5      115.07      113.23      5.49 o
  -6   2   5      263.39      238.01      5.91 o
  -5   2   5      476.17      680.89      9.17 o
  -4   2   5       36.85       26.05      2.04 o
  -3   2   5      375.27      366.24      8.40 o
  -2   2   5      136.37      111.60      4.09 o
  -1   2   5     3922.20     3969.30     38.40 o
   0   2   5      643.69      604.56      8.03 o
   1   2   5      938.67      916.60      9.59 o
   2   2   5      116.63      132.40      2.85 o
   3   2   5      236.15      221.44      5.72 o
   4   2   5      950.31      947.64     13.99 o
   5   2   5      237.02      221.71      7.25 o
   6   2   5        4.37        4.05      3.28 o
   7   2   5       53.19       48.92      4.53 o
   8   2   5       29.18       25.85      4.65 o
   9   2   5       46.49       38.50      5.09 o
  10   2   5        6.57        4.02      6.32 o
  11   2   5       61.37       66.12     10.70 o
  12   2   5        7.06       21.78     13.40 o
 -15   3   5        0.09       11.92     18.16 o
 -14   3   5       13.34       -9.66     17.20 o
 -13   3   5      108.04       96.69     16.53 o
 -12   3   5        1.16       -7.80     18.31 o
 -11   3   5       37.70       25.61      8.78 o
 -10   3   5      153.06      139.61      8.11 o
  -9   3   5      290.98      286.58      7.79 o
  -8   3   5     1678.95     1666.87     20.72 o
  -7   3   5     1157.82     1156.46     15.38 o
  -6   3   5       52.47       43.26      3.43 o
  -5   3   5      579.02      637.85      8.49 o
  -4   3   5     1344.87     1355.09     15.23 o
  -3   3   5    11345.03    11428.90     97.81 o
  -2   3   5    12692.13    12825.06    122.04 o
  -1   3   5      199.62      200.74      5.01 o
   0   3   5       44.05       58.68      2.44 o
   1   3   5       91.76       95.95      4.82 o
   2   3   5     4792.03     4858.87     50.23 o
   3   3   5     4695.21     4857.59     60.12 o
   4   3   5      573.82      565.64     13.56 o
   5   3   5       12.15       14.90      3.70 o
   6   3   5       16.15       17.12      3.06 o
   7   3   5      227.98      239.16      8.81 o
   8   3   5      526.95      515.38     13.92 o
   9   3   5      139.68      136.38      8.93 o
  10   3   5        5.05        4.33      6.75 o
  11   3   5        0.11        8.54      9.95 o
  12   3   5        5.82       -5.30     12.62 o
 -14   4   5       18.33       17.54     17.24 o
 -13   4   5       32.47       22.98     23.82 o
 -12   4   5       34.18       35.28     11.95 o
 -11   4   5       18.93       22.96      9.15 o
 -10   4   5      209.09      208.64      8.37 o
  -9   4   5      670.79      655.74     14.33 o
  -8   4   5        3.00       -3.16      4.64 o
  -7   4   5      473.14      482.28     10.86 o
  -6   4   5     1216.13     1186.78     15.58 o
  -5   4   5      895.08      882.05     11.52 o
  -4   4   5     1771.63     1739.84     19.13 o
  -3   4   5     3519.28     3736.83     35.49 o
  -2   4   5      557.80      589.39      7.67 o
  -1   4   5     3279.41     3394.72     34.12 o
   0   4   5     1861.88     1853.92     18.46 o
   1   4   5     1097.11     1097.12     13.18 o
   2   4   5       75.32       82.99      4.19 o
   3   4   5     1804.37     1881.37     22.90 o
   4   4   5      985.39      964.64     13.26 o
   5   4   5      418.42      399.12      7.79 o
   6   4   5      126.48      118.13      5.87 o
   7   4   5        6.15        6.17      6.03 o
   8   4   5       47.77       50.94      7.22 o
   9   4   5      510.75      436.21     11.38 o
  10   4   5       35.44       39.30      7.31 o
  11   4   5        9.19       13.05      8.17 o
 -14   5   5       90.99       91.87     19.36 o
 -13   5   5       11.36       23.91     17.17 o
 -12   5   5       36.98       23.98     12.27 o
 -11   5   5       14.79       20.08      8.34 o
 -10   5   5        1.28        0.22      6.55 o
  -9   5   5       72.15       57.19      6.68 o
  -8   5   5      519.91      540.80     10.68 o
  -7   5   5       46.08       53.47      5.76 o
  -6   5   5       17.05       30.15      3.93 o
  -5   5   5      722.47      741.13     15.69 o
  -4   5   5        8.46       11.21      3.39 o
  -3   5   5     2641.03     2689.89     29.88 o
  -2   5   5     1206.94     1114.84     12.72 o
  -1   5   5       82.33       75.29      4.38 o
   0   5   5       16.06       19.84      3.28 o
   1   5   5       37.68       29.98      4.08 o
   2   5   5      159.98      162.15      6.04 o
   3   5   5     3050.39     3114.24     36.79 o
   4   5   5      180.78      182.69      7.69 o
   5   5   5       29.08       31.16      5.55 o
   6   5   5      141.05      144.61      7.80 o
   7   5   5       73.29       76.31      5.94 o
   8   5   5       87.52      108.03      8.92 o
   9   5   5       71.43       62.68      6.91 o
  10   5   5        9.46        3.38      7.98 o
  11   5   5        3.02       -0.87      9.08 o
 -14   6   5       34.16       24.82     18.34 o
 -13   6   5        0.06       20.02     25.56 o
 -12   6   5       24.43       12.42     10.50 o
 -11   6   5      154.90      161.20     11.88 o
 -10   6   5      139.00      133.06      9.50 o
  -9   6   5      517.73      518.91     10.70 o
  -8   6   5      201.13      193.74      9.40 o
  -7   6   5     1299.45     1247.88     18.30 o
  -6   6   5      140.25      145.87      5.33 o
  -5   6   5      354.92      358.57      7.77 o
  -4   6   5     2122.90     2094.92     21.95 o
  -3   6   5      449.02      417.72      8.33 o
  -2   6   5     1230.52     1289.18     17.63 o
  -1   6   5     2597.41     2727.04     27.24 o
   0   6   5     1697.95     1679.84     29.17 o
   1   6   5      409.93      412.27      7.93 o
   2   6   5        6.58        7.67      4.95 o
   3   6   5      211.30      206.57      8.22 o
   4   6   5      679.24      677.84     14.70 o
   5   6   5       49.85       51.90      9.24 o
   6   6   5      246.91      249.52     17.71 o
   7   6   5      189.04      160.05      7.52 o
   8   6   5       24.62       29.88      6.78 o
   9   6   5       56.36       66.06     10.19 o
  10   6   5       57.89       56.63      9.26 o
  11   6   5        3.42        4.82     16.00 o
 -13   7   5       21.12       -3.84     13.77 o
 -12   7   5        7.11        5.20     11.21 o
 -11   7   5       62.65       60.47     11.25 o
 -10   7   5       12.04        1.72      7.38 o
  -9   7   5       16.16       17.60      5.95 o
  -8   7   5       10.44       10.99      5.87 o
  -7   7   5       59.09       60.52      6.03 o
  -6   7   5       16.51       15.82      5.17 o
  -5   7   5        7.05        8.32      3.39 o
  -4   7   5      121.81      129.83      5.25 o
  -3   7   5      257.92      236.19      6.40 o
  -2   7   5       51.35       52.79      4.28 o
  -1   7   5       57.15       67.54      4.29 o
   0   7   5        1.48       -2.20      2.20 o
   1   7   5     1143.00     1143.36     16.50 o
   2   7   5        0.86        4.14      5.42 o
   3   7   5       67.28       78.43      6.13 o
   4   7   5      188.80      175.13      7.46 o
   5   7   5        4.65       -0.75      5.81 o
   6   7   5       10.07        9.89      6.49 o
   7   7   5      146.91      121.63      9.06 o
   8   7   5       43.96       50.97      8.59 o
   9   7   5       30.19       30.04      9.18 o
  10   7   5       15.36        5.79      9.76 o
 -12   8   5       45.68       37.71     12.42 o
 -11   8   5       25.86       20.23     10.02 o
 -10   8   5       13.76       11.49      9.41 o
  -9   8   5      131.58      122.00      9.60 o
  -8   8   5        2.60       12.11      7.59 o
  -7   8   5      136.15      158.24      8.17 o
  -6   8   5      610.54      651.76     16.20 o
  -5   8   5        6.74        7.32      5.23 o
  -4   8   5     1046.47     1033.16     17.23 o
  -3   8   5      270.50      287.34      7.94 o
  -2   8   5      521.85      554.68     14.75 o
  -1   8   5     3000.59     2881.68     35.52 o
   0   8   5      525.18      515.95     16.37 o
   1   8   5      188.06      181.84      6.51 o
   2   8   5      192.60      180.89     14.56 o
   3   8   5      198.02      212.56      9.59 o
   4   8   5       97.97      110.45      9.04 o
   5   8   5      104.27      120.87      8.76 o
   6   8   5       87.14       78.88      8.41 o
   7   8   5      639.67      600.28     17.60 o
   8   8   5       19.66        1.69      9.30 o
   9   8   5       23.83       25.25     10.18 o
  10   8   5       37.17       48.72     11.80 o
 -12   9   5       77.48       99.48     13.65 o
 -11   9   5       13.60       21.99     10.78 o
 -10   9   5        0.55       10.50     11.36 o
  -9   9   5       19.92       18.93     10.67 o
  -8   9   5        2.11       -7.71      7.71 o
  -7   9   5       75.99       74.60      7.80 o
  -6   9   5      122.98      138.35      8.38 o
  -5   9   5      103.32       90.07      7.52 o
  -4   9   5      249.13      221.84      9.72 o
  -3   9   5       10.81       20.55      6.66 o
  -2   9   5        0.62        5.99      6.38 o
  -1   9   5      425.70      438.04     12.21 o
   0   9   5      205.72      204.11      9.03 o
   1   9   5      255.49      262.27      9.26 o
   2   9   5      109.33      117.82      9.63 o
   3   9   5       15.37       24.48      8.27 o
   4   9   5       17.24        6.18      8.36 o
   5   9   5        1.36        2.63      8.53 o
   6   9   5       12.72       11.18     10.22 o
   7   9   5       62.08       65.11     10.66 o
   8   9   5       26.16        4.39     10.76 o
   9   9   5       20.60       25.39     11.58 o
 -11  10   5        0.68      -10.88     10.88 o
 -10  10   5        1.70        0.71     12.09 o
  -9  10   5       40.95       35.45     11.85 o
  -8  10   5        7.17       -2.89     10.57 o
  -7  10   5      114.21      137.01     10.39 o
  -6  10   5       56.24       55.73      8.92 o
  -5  10   5      171.92      183.93     10.28 o
  -4  10   5      194.77      167.30      9.97 o
  -3  10   5     1311.07     1215.19     31.64 o
  -2  10   5      176.52      179.72     10.88 o
  -1  10   5      254.12      283.77     10.86 o
   0  10   5       39.51       53.14      9.57 o
   1  10   5      135.31      147.77     10.81 o
   2  10   5       58.44       52.30      9.81 o
   3  10   5        0.91       -4.07      9.22 o
   4  10   5       38.55       43.35     11.82 o
   5  10   5        1.28        7.83      9.59 o
   6  10   5       49.34       48.62     10.40 o
   7  10   5       20.39       36.12     14.38 o
   8  10   5       22.74       14.12     14.04 o
 -10  11   5        0.98       -3.38     15.67 o
  -9  11   5        0.73       -4.65     23.16 o
  -8  11   5        1.23      -15.79     15.79 o
  -7  11   5       91.00      119.06     15.20 o
  -6  11   5       23.02       14.63     11.52 o
  -5  11   5        9.91        8.69     10.46 o
  -4  11   5       14.15       16.15     10.40 o
  -3  11   5       67.84       77.55     10.79 o
  -2  11   5     1244.97     1125.26     23.83 o
  -1  11   5       42.04       32.77     10.05 o
   0  11   5        6.98       -3.28     11.24 o
   1  11   5      141.60      140.96     13.29 o
   2  11   5       70.38       63.32     13.45 o
   3  11   5        2.89       -9.57     10.25 o
   4  11   5        2.36        8.67     10.62 o
   5  11   5        0.24       -5.54     10.51 o
   6  11   5       25.33       36.84     11.15 o
   7  11   5       45.99       77.52     15.11 o
  -9  12   5       14.24       17.15     15.71 o
  -8  12   5        2.48       -5.81     15.60 o
  -7  12   5       11.09      -11.61     14.54 o
  -6  12   5       35.66       34.12     15.56 o
  -5  12   5      137.03      156.53     13.75 o
  -4  12   5       31.64       25.26     14.21 o
  -3  12   5        8.80        6.01     10.88 o
  -2  12   5        4.01        1.78     10.56 o
  -1  12   5       30.15       25.23     13.70 o
   0  12   5        0.30       15.48     14.54 o
   1  12   5       10.96        7.71     13.74 o
   2  12   5       43.56       23.47     13.94 o
   3  12   5        0.92       -5.49     13.13 o
   4  12   5       10.87       16.02     12.18 o
   5  12   5        0.13        5.34     11.76 o
   6  12   5       11.76       27.44     14.75 o
  -7  13   5       11.41       -0.60     16.60 o
  -6  13   5        0.09       -4.13     15.76 o
  -5  13   5        1.90      -12.22     14.86 o
  -4  13   5       11.97       -0.55     11.96 o
  -3  13   5       27.23        3.33     14.81 o
  -2  13   5       13.07        4.34     14.82 o
  -1  13   5        0.40       -0.38     14.62 o
   0  13   5      106.32       98.90     15.90 o
   1  13   5      101.27      101.18     15.31 o
   2  13   5       24.55       17.11     20.23 o
   3  13   5        1.51      -13.88     13.88 o
   4  13   5        1.12      -14.22     14.22 o
  -4  14   5        3.41        0.72     21.03 o
  -3  14   5        1.71        5.85     15.25 o
  -2  14   5        0.17      -12.25     16.15 o
  -1  14   5        4.90       -5.89     16.00 o
   0  14   5        5.19       -2.61     16.41 o
   1  14   5        2.58        5.11     16.16 o
 -15   0   6        0.93        9.13     25.59 o
 -14   0   6        2.82      -22.81     22.81 o
 -13   0   6       84.20       78.27     23.41 o
 -12   0   6      467.81      450.87     20.47 o
 -11   0   6      553.46      593.00     30.99 o
 -10   0   6      457.52      471.44     18.32 o
  -9   0   6       98.54       93.42     13.64 o
  -8   0   6        2.49       12.32      6.65 o
  -7   0   6     2030.36     2183.20     38.86 o
  -6   0   6     8571.25     8079.08    127.76 o
  -5   0   6     6723.90     6624.10     81.53 o
  -4   0   6     1924.01     1829.66     31.60 o
  -3   0   6      825.73      818.05     15.95 o
  -2   0   6      111.11      110.27      5.04 o
  -1   0   6    12762.30    12572.83    169.99 o
   0   0   6     4840.50     4697.41     64.62 o
   1   0   6     4153.29     4150.75     51.61 o
   2   0   6      310.70      293.62      6.81 o
   3   0   6        6.83       18.88      5.19 o
   4   0   6      789.81      786.65     28.91 o
   5   0   6     1065.91     1057.39     19.48 o
   6   0   6      397.13      409.37     12.25 o
   7   0   6        3.22        9.69      4.55 o
   8   0   6       95.74       95.31      7.14 o
   9   0   6       21.78       33.28      7.96 o
  10   0   6       93.26       95.06     14.19 o
  11   0   6       15.02      -13.50     13.50 o
 -15   1   6        0.68      -18.40     18.40 o
 -14   1   6        3.49      -17.28     17.28 o
 -13   1   6       43.63       36.22     15.70 o
 -12   1   6       57.76       48.12      9.71 o
 -11   1   6       39.55       37.12     11.12 o
 -10   1   6       28.71       19.91      6.32 o
  -9   1   6       71.56       71.20      6.06 o
  -8   1   6      242.18      245.02      7.44 o
  -7   1   6        1.52        2.05      4.92 o
  -6   1   6       30.64       33.50      3.83 o
  -5   1   6        0.53       -2.68      2.68 o
  -4   1   6      756.48      798.58      9.88 o
  -3   1   6      513.92      489.43      7.30 o
  -2   1   6       95.48       91.08      3.15 o
  -1   1   6     2658.06     2869.86     28.42 o
   0   1   6      686.31      668.19      8.70 o
   1   1   6     4440.68     4556.36     41.74 o
   2   1   6      865.56      909.92     10.71 o
   3   1   6      134.22      131.78      3.29 o
   4   1   6        0.23       -2.12      2.12 o
   5   1   6      166.73      169.08      3.96 o
   6   1   6      292.99      288.33      6.82 o
   7   1   6      151.73      146.87      5.52 o
   8   1   6        0.22       -4.00      4.66 o
   9   1   6        1.57        0.23      4.96 o
  10   1   6       32.75       32.55      6.11 o
  11   1   6        9.98        0.58      8.49 o
 -15   2   6       19.96       16.03     18.34 o
 -14   2   6       41.28       -5.46     16.71 o
 -13   2   6       49.17       41.68     15.89 o
 -12   2   6       43.38       28.32     11.43 o
 -11   2   6      351.04      381.77     11.94 o
 -10   2   6       50.73       60.66      7.49 o
  -9   2   6      227.92      222.26      7.86 o
  -8   2   6      634.74      620.46     11.87 o
  -7   2   6      291.33      281.19      7.69 o
  -6   2   6     2598.78     2439.59     27.80 o
  -5   2   6      382.72      261.09      6.20 o
  -4   2   6      431.34      445.02      6.51 o
  -3   2   6      268.90      258.36      6.00 o
  -2   2   6      607.83      595.64      7.35 o
  -1   2   6     4578.36     4525.70     44.09 o
   0   2   6     9601.38     9838.56    100.85 o
   1   2   6      505.48      510.99      6.34 o
   2   2   6       56.69       65.49      3.22 o
   3   2   6       11.15       12.76      3.35 o
   4   2   6     1468.32     1463.56     20.47 o
   5   2   6     1727.99     1728.27     27.20 o
   6   2   6      276.89      291.75      9.33 o
   7   2   6       80.42       94.55      8.67 o
   8   2   6        9.20        3.93      6.39 o
   9   2   6       34.62       35.04      5.85 o
  10   2   6       54.49       63.35      9.67 o
  11   2   6       79.59       89.40     11.16 o
 -15   3   6       17.39        7.28     20.24 o
 -14   3   6       22.52       22.05     20.10 o
 -13   3   6       10.44        1.60     18.23 o
 -12   3   6       48.31       41.84     12.50 o
 -11   3   6       18.26       10.65      8.74 o
 -10   3   6        9.88       20.06      7.12 o
  -9   3   6      238.74      234.00      9.03 o
  -8   3   6      258.42      260.97      7.19 o
  -7   3   6     1663.66     1573.01     19.64 o
  -6   3   6      855.48      795.10     10.43 o
  -5   3   6      306.46      280.75      6.55 o
  -4   3   6     1646.26     1706.46     18.65 o
  -3   3   6     8324.49     8641.75     78.32 o
  -2   3   6     1282.91     1157.55     12.35 o
  -1   3   6     1222.63     1218.94     12.84 o
   0   3   6      771.98      804.89     10.68 o
   1   3   6      174.28      159.15      3.73 o
   2   3   6      879.93      858.09     10.03 o
   3   3   6      299.21      285.52      6.13 o
   4   3   6        1.12       -1.78      4.60 o
   5   3   6      239.99      248.64      8.58 o
   6   3   6      288.75      294.17      9.84 o
   7   3   6      160.39      147.39     11.89 o
   8   3   6        9.43       16.94     10.99 o
   9   3   6      178.58      160.18      8.81 o
  10   3   6        0.12       -5.76     13.97 o
  11   3   6       30.68       39.89     10.55 o
 -14   4   6       10.66        1.85     17.86 o
 -13   4   6       13.97       -0.49     13.33 o
 -12   4   6       63.04       53.79     12.43 o
 -11   4   6      221.92      248.59     12.00 o
 -10   4   6      126.89      143.53     10.52 o
  -9   4   6       85.10       97.28      6.93 o
  -8   4   6      159.07      139.72      6.90 o
  -7   4   6      123.36      112.71      5.44 o
  -6   4   6     2714.25     2724.26     28.76 o
  -5   4   6     2263.28     2227.67     25.65 o
  -4   4   6      143.89      142.81      4.72 o
  -3   4   6     4957.60     5377.30     47.48 o
  -2   4   6     1018.53     1111.08     20.80 o
  -1   4   6     3461.91     3363.45     31.96 o
   0   4   6     2495.32     2503.53     24.34 o
   1   4   6      181.16      189.72      6.15 o
   2   4   6      260.83      242.02      5.07 o
   3   4   6       40.72       50.67      3.58 o
   4   4   6      383.79      387.68      7.29 o
   5   4   6      288.99      307.41     11.45 o
   6   4   6       99.22      105.97     14.60 o
   7   4   6        3.81       14.84     11.91 o
   8   4   6      104.30       93.86     25.39 o
   9   4   6        0.16       -7.02      7.02 o
  10   4   6       33.94       25.64      6.99 o
  11   4   6       14.31       26.85     10.97 o
 -14   5   6       15.97        2.59     21.16 o
 -13   5   6       81.41       98.09     14.75 o
 -12   5   6       68.24       67.30     20.10 o
 -11   5   6        3.16       -9.25      9.25 o
 -10   5   6      215.05      212.69      9.88 o
  -9   5   6       17.14        7.88      6.46 o
  -8   5   6      213.36      206.49      7.33 o
  -7   5   6     1190.50     1155.87     18.97 o
  -6   5   6      480.14      451.89      8.73 o
  -5   5   6       25.18       31.53      4.07 o
  -4   5   6     1184.57     1168.32     14.43 o
  -3   5   6      548.71      520.43      7.90 o
  -2   5   6     3620.83     3516.99     38.22 o
  -1   5   6        9.68       11.50      3.29 o
   0   5   6       59.23       58.87      3.95 o
   1   5   6     1669.26     1632.52     20.70 o
   2   5   6      487.11      480.19     14.07 o
   3   5   6     1703.97     1697.21     23.30 o
   4   5   6      513.08      534.89     11.87 o
   5   5   6       49.35       63.58      5.75 o
   6   5   6      217.64      222.16     11.85 o
   7   5   6      199.61      190.36     15.82 o
   8   5   6       41.07       33.40     15.29 o
   9   5   6       82.44       93.01     12.40 o
  10   5   6        1.03       -5.66      7.64 o
  11   5   6        7.55       12.57      8.96 o
 -14   6   6        2.42       10.97     19.10 o
 -13   6   6       18.61      -13.72     13.72 o
 -12   6   6       44.53       69.84     11.55 o
 -11   6   6       35.66       50.91     10.70 o
 -10   6   6        3.59       -1.35      6.94 o
  -9   6   6       43.29       41.48      6.02 o
  -8   6   6       11.21       -2.73      5.17 o
  -7   6   6      152.67      156.17      7.44 o
  -6   6   6      175.66      187.34      6.03 o
  -5   6   6       53.56       57.01      4.82 o
  -4   6   6       46.60       64.19      4.55 o
  -3   6   6       38.86       33.96      4.36 o
  -2   6   6       64.65       66.92      4.11 o
  -1   6   6     1680.63     1725.90     26.16 o
   0   6   6     1465.60     1492.19     18.43 o
   1   6   6     1105.69     1097.12     16.16 o
   2   6   6       54.59       52.05      6.31 o
   3   6   6      165.20      147.10     13.40 o
   4   6   6       27.62       22.00      6.09 o
   5   6   6       35.48       56.25      6.66 o
   6   6   6        1.38       -4.36      6.99 o
   7   6   6       33.80       55.65     16.32 o
   8   6   6       70.94       80.57     15.38 o
   9   6   6       27.96       32.92     11.13 o
  10   6   6       15.99       26.43      8.73 o
 -13   7   6      114.23      144.94     14.07 o
 -12   7   6      274.24      319.13     25.65 o
 -11   7   6       11.31        6.36     10.41 o
 -10   7   6       29.78       22.06      7.85 o
  -9   7   6      100.76      109.95      7.68 o
  -8   7   6       22.21       30.64      7.89 o
  -7   7   6       68.72       86.83      7.23 o
  -6   7   6      515.37      521.30     12.21 o
  -5   7   6      332.14      333.78      7.73 o
  -4   7   6      158.23      161.87      5.65 o
  -3   7   6      908.21      915.23     15.21 o
  -2   7   6     1850.50     1839.06     20.16 o
  -1   7   6     1059.34     1038.89     17.38 o
   0   7   6      275.12      290.42      8.62 o
   1   7   6        6.28       -4.88      4.88 o
   2   7   6      947.33      904.58     18.12 o
   3   7   6      545.11      558.67     14.18 o
   4   7   6      219.04      219.66     11.15 o
   5   7   6       15.60        6.09      7.06 o
   6   7   6      169.41      165.42      9.06 o
   7   7   6       32.94       29.82      7.77 o
   8   7   6       33.23       45.73     10.90 o
   9   7   6       15.78       17.53      8.75 o
  10   7   6        0.06        9.10      9.68 o
 -13   8   6       37.77       55.48     20.05 o
 -12   8   6        1.63       -4.37     12.11 o
 -11   8   6        0.34       16.16     15.58 o
 -10   8   6       22.73       15.08      9.49 o
  -9   8   6       33.11       20.73      7.32 o
  -8   8   6        0.34       -1.59      6.99 o
  -7   8   6      112.26      101.97      7.90 o
  -6   8   6      110.09      116.98      8.16 o
  -5   8   6      246.72      239.29      8.70 o
  -4   8   6        0.55       -5.11      5.11 o
  -3   8   6      417.41      395.37      9.78 o
  -2   8   6      709.67      728.79     14.70 o
  -1   8   6      927.88      916.72     15.21 o
   0   8   6       11.28       12.44      7.58 o
   1   8   6      162.52      158.00      9.01 o
   2   8   6       24.25       22.39      7.19 o
   3   8   6      144.30      140.64      8.71 o
   4   8   6       50.23       54.03      7.69 o
   5   8   6        6.88        8.67      7.31 o
   6   8   6       27.66       12.56     10.74 o
   7   8   6      125.35      112.35     10.05 o
   8   8   6       56.13       61.03     19.45 o
   9   8   6       19.83       10.52     11.08 o
 -12   9   6       19.77       14.75     21.02 o
 -11   9   6        0.17       -2.91     10.68 o
 -10   9   6      130.19      144.20     11.91 o
  -9   9   6        3.19       16.19     12.50 o
  -8   9   6       17.62       27.19      8.07 o
  -7   9   6      231.20      227.75      9.75 o
  -6   9   6       23.00       10.77      7.25 o
  -5   9   6      223.40      213.48      9.18 o
  -4   9   6        1.97       -0.14      6.69 o
  -3   9   6      182.60      201.34      8.82 o
  -2   9   6      213.12      233.62      9.70 o
  -1   9   6      191.44      200.97      9.18 o
   0   9   6       24.73       29.73      8.56 o
   1   9   6      306.98      294.68     11.89 o
   2   9   6       73.88       76.56      9.07 o
   3   9   6      298.07      307.06     12.03 o
   4   9   6      195.08      197.26     10.41 o
   5   9   6        1.11       -2.03      8.41 o
   6   9   6        4.77      -10.64     10.64 o
   7   9   6       51.22       66.58     10.88 o
   8   9   6       63.17       44.01     14.83 o
 -11  10   6       11.46        6.78     13.40 o
 -10  10   6       36.75        6.90     14.51 o
  -9  10   6        0.90      -13.54     13.54 o
  -8  10   6       15.29        9.29     11.00 o
  -7  10   6       19.09       11.65      8.07 o
  -6  10   6       11.04        8.66      8.58 o
  -5  10   6      246.24      247.37     13.00 o
  -4  10   6      923.00      931.44     21.65 o
  -3  10   6       36.82       23.95      9.38 o
  -2  10   6       29.01       43.89      9.21 o
  -1  10   6        1.82        4.49      9.33 o
   0  10   6       39.11       57.77     10.66 o
   1  10   6        7.55        1.19      8.84 o
   2  10   6        0.23       -5.04      9.30 o
   3  10   6      193.60      186.80     11.97 o
   4  10   6       77.30       64.37     10.05 o
   5  10   6       12.22       12.57      9.80 o
   6  10   6        0.04      -10.88     10.88 o
   7  10   6        0.30        3.93     13.43 o
 -10  11   6       35.56       65.27     16.90 o
  -9  11   6        1.54       12.97     15.47 o
  -8  11   6        0.73      -13.91     13.91 o
  -7  11   6       46.14       59.12     11.92 o
  -6  11   6        8.23        2.30     10.61 o
  -5  11   6       35.10       45.14     10.80 o
  -4  11   6       58.90       72.50     11.46 o
  -3  11   6       67.97       45.89     10.67 o
  -2  11   6      381.24      372.14     21.73 o
  -1  11   6       92.78      107.89     13.87 o
   0  11   6        3.40       -9.45      9.84 o
   1  11   6        7.75        5.90     10.63 o
   2  11   6        0.36       11.12     10.55 o
   3  11   6       51.54       78.17     11.26 o
   4  11   6       48.81       48.88     11.12 o
   5  11   6        2.03        4.41     10.83 o
   6  11   6        0.57       -2.10     12.47 o
  -8  12   6        5.47       20.24     15.67 o
  -7  12   6       22.99       24.10     21.98 o
  -6  12   6      125.05      135.45     13.79 o
  -5  12   6        5.15       -3.80     14.63 o
  -4  12   6       42.43       37.29     12.06 o
  -3  12   6        2.38       15.40     13.74 o
  -2  12   6       81.10       96.42     14.62 o
  -1  12   6        0.83        6.05     18.90 o
   0  12   6       60.24       64.80     14.11 o
   1  12   6       51.23       56.81     14.40 o
   2  12   6        0.09        0.78     13.79 o
   3  12   6        4.53        7.48     11.96 o
   4  12   6       58.33       73.19     13.05 o
   5  12   6        2.20       14.77     20.08 o
  -7  13   6        8.46        8.14     19.41 o
  -6  13   6       11.92        4.39     21.37 o
  -5  13   6       69.10       93.26     15.14 o
  -4  13   6        0.35        7.42     15.00 o
  -3  13   6        0.60      -14.58     14.58 o
  -2  13   6        0.27        1.35     14.37 o
  -1  13   6        0.21       12.32     14.78 o
   0  13   6      111.33       97.14     16.43 o
   1  13   6        0.80        7.65     14.71 o
   2  13   6        1.29      -10.94     15.24 o
   3  13   6        3.59      -12.30     14.74 o
  -3  14   6        0.41        1.88     23.06 o
  -2  14   6        0.08        1.65     16.13 o
  -1  14   6       43.79       28.74     16.25 o
   0  14   6        0.60        9.85     16.08 o
 -15   1   7       20.73       12.38     19.15 o
 -14   1   7       44.91       82.26     18.36 o
 -13   1   7        2.34       17.90     12.91 o
 -12   1   7      290.05      324.16     17.53 o
 -11   1   7      358.36      353.25     14.00 o
 -10   1   7      145.60      140.64      9.52 o
  -9   1   7     1261.08     1257.31     26.19 o
  -8   1   7      309.10      306.87      9.24 o
  -7   1   7      745.98      744.69     18.09 o
  -6   1   7     3119.89     3157.92     32.91 o
  -5   1   7       20.49       23.25      4.15 o
  -4   1   7     6517.07     6467.64     66.97 o
  -3   1   7     5487.68     5307.00     55.15 o
  -2   1   7     3524.45     3589.41     35.61 o
  -1   1   7     9472.67     9789.73     93.38 o
   0   1   7        0.14        1.98      1.81 o
   1   1   7     7430.58     7674.76     65.79 o
   2   1   7     5691.58     5788.90     55.70 o
   3   1   7      953.19      945.47     11.38 o
   4   1   7      514.19      526.52      7.85 o
   5   1   7       57.74       67.06      3.54 o
   6   1   7      381.98      382.97      7.91 o
   7   1   7      687.87      667.00     13.01 o
   8   1   7      122.09      133.90      6.00 o
   9   1   7       25.87       31.15      6.04 o
  10   1   7        0.11       -4.33      6.77 o
  11   1   7       37.41       55.51     19.40 o
 -15   2   7       44.24       50.97     19.18 o
 -14   2   7        2.83      -13.50     19.28 o
 -13   2   7        0.07        9.64     12.53 o
 -12   2   7        6.49        0.06      9.55 o
 -11   2   7      204.16      217.12     11.68 o
 -10   2   7      433.39      422.67     12.47 o
  -9   2   7       61.00       66.29      7.12 o
  -8   2   7        9.77        7.79      5.33 o
  -7   2   7      249.89      252.27      9.56 o
  -6   2   7      878.11      883.92     12.73 o
  -5   2   7     2515.45     2646.62     29.76 o
  -4   2   7      579.00      530.69      8.49 o
  -3   2   7      376.78      381.19      6.98 o
  -2   2   7       13.35       19.05      2.62 o
  -1   2   7     2118.51     2220.69     21.44 o
   0   2   7     1667.38     1733.62     18.50 o
   1   2   7      358.26      378.71      5.57 o
   2   2   7      267.93      284.15      4.94 o
   3   2   7        2.02        2.06      1.98 o
   4   2   7      251.68      241.55      8.04 o
   5   2   7        3.36        2.32      4.91 o
   6   2   7        1.03       -3.84      8.80 o
   7   2   7       10.58       11.28      9.14 o
   8   2   7       16.34       18.38     10.05 o
   9   2   7        1.59       -7.20      7.20 o
  10   2   7       80.70       73.86      8.08 o
  11   2   7        6.66        4.22     10.19 o
 -15   3   7       21.68       24.92     20.17 o
 -14   3   7        8.11       27.79     18.02 o
 -13   3   7       20.57       17.82     12.51 o
 -12   3   7       27.76       32.60     12.45 o
 -11   3   7      110.04      113.71     11.57 o
 -10   3   7      366.11      369.13     12.99 o
  -9   3   7     1679.42     1660.66     30.51 o
  -8   3   7      814.88      863.20     15.97 o
  -7   3   7      229.96      248.64      7.04 o
  -6   3   7     1526.27     1509.34     18.88 o
  -5   3   7       47.00       64.71      5.32 o
  -4   3   7     2951.51     2744.03     24.32 o
  -3   3   7      695.97      585.50      9.49 o
  -2   3   7      598.91      588.62      7.75 o
  -1   3   7     1217.77     1173.52     14.32 o
   0   3   7      943.10      923.80     12.15 o
   1   3   7     2212.12     2148.76     21.27 o
   2   3   7     1629.92     1604.82     17.12 o
   3   3   7       21.22       20.55      2.79 o
   4   3   7       62.98       66.04      5.82 o
   5   3   7      391.77      369.38     15.27 o
   6   3   7       86.52       89.14     13.31 o
   7   3   7      126.84      126.63     11.85 o
   8   3   7       11.46       16.70     11.44 o
   9   3   7        2.81       -5.53     11.76 o
  10   3   7        2.41       -3.31      8.41 o
  11   3   7        2.41        3.30     13.71 o
 -14   4   7        2.40       18.11     35.92 o
 -13   4   7        3.81      -11.03     13.22 o
 -12   4   7        0.57       -8.86     12.18 o
 -11   4   7       83.54       76.87     12.28 o
 -10   4   7      295.17      338.16     12.81 o
  -9   4   7      298.67      294.60      9.35 o
  -8   4   7      196.46      186.25      7.50 o
  -7   4   7       36.77       27.44      4.60 o
  -6   4   7      806.79      787.54     12.03 o
  -5   4   7     2107.94     2095.44     23.15 o
  -4   4   7      164.73      121.94      4.31 o
  -3   4   7      344.72      377.32      8.17 o
  -2   4   7      475.68      421.40      7.10 o
  -1   4   7      766.58      732.27      9.31 o
   0   4   7     3384.65     3570.60     38.96 o
   1   4   7      200.10      180.77      6.91 o
   2   4   7      155.94      161.41      6.36 o
   3   4   7     2403.63     2401.78     28.77 o
   4   4   7      210.18      204.34     15.93 o
   5   4   7      586.46      545.71     19.25 o
   6   4   7      117.97      115.22     12.54 o
   7   4   7       22.15       -2.53     25.97 o
   8   4   7        3.66       -5.36     12.19 o
   9   4   7        5.86        8.31     13.45 o
  10   4   7       12.92        4.73      8.66 o
 -14   5   7        4.41       14.04     18.40 o
 -13   5   7        4.24       11.66     13.93 o
 -12   5   7       93.90       96.12     14.32 o
 -11   5   7      271.06      244.82     12.37 o
 -10   5   7       45.86       44.34      8.15 o
  -9   5   7      390.50      421.32     12.34 o
  -8   5   7       37.28       30.80      6.01 o
  -7   5   7       27.17       21.05      4.85 o
  -6   5   7       53.18       39.98      4.85 o
  -5   5   7       49.52       51.79      4.55 o
  -4   5   7      545.75      524.38      8.42 o
  -3   5   7      408.51      420.56      7.88 o
  -2   5   7        9.64        8.11      3.51 o
  -1   5   7      728.75      707.51      9.52 o
   0   5   7     1050.94     1077.49     14.33 o
   1   5   7      285.82      286.91      7.13 o
   2   5   7      219.65      210.98      8.16 o
   3   5   7        6.43        3.15      5.19 o
   4   5   7      479.46      495.97     11.60 o
   5   5   7      265.51      265.99      9.43 o
   6   5   7       52.12       34.72     11.78 o
   7   5   7       55.57       52.56     14.50 o
   8   5   7       19.38       18.56     14.90 o
   9   5   7        2.55      -10.57     21.31 o
  10   5   7       33.66       36.27      7.73 o
 -14   6   7       10.39       22.79     19.47 o
 -13   6   7       18.43       16.36     21.66 o
 -12   6   7       29.64       12.05     13.34 o
 -11   6   7        2.00       16.12     10.08 o
 -10   6   7      710.48      735.50     15.11 o
  -9   6   7      113.28      126.61      7.58 o
  -8   6   7       13.47        7.94      7.51 o
  -7   6   7       66.82       72.44      6.60 o
  -6   6   7      251.87      280.10      7.90 o
  -5   6   7     1738.26     1708.42     20.37 o
  -4   6   7      719.88      719.44     11.29 o
  -3   6   7        0.45       -0.84      3.90 o
  -2   6   7       51.24       49.96      4.83 o
  -1   6   7      161.54      158.96      8.25 o
   0   6   7     3429.80     3333.19     39.19 o
   1   6   7     4301.06     4185.25     70.53 o
   2   6   7      119.00      133.21      7.55 o
   3   6   7       32.68       40.59     13.35 o
   4   6   7      491.33      521.89     19.86 o
   5   6   7      345.13      342.02     16.72 o
   6   6   7      100.96       99.16      8.16 o
   7   6   7        0.77       -0.39     13.95 o
   8   6   7       25.62       13.91     20.57 o
   9   6   7        3.87      -16.36     22.68 o
  10   6   7       18.27       19.08      8.51 o
 -13   7   7       33.95       10.04     15.43 o
 -12   7   7       37.07       52.56     12.58 o
 -11   7   7       13.91       29.65     10.71 o
 -10   7   7      114.11      118.28      8.40 o
  -9   7   7       65.84       67.96      7.33 o
  -8   7   7       33.64       27.88      7.72 o
  -7   7   7       65.86       77.28      7.27 o
  -6   7   7      161.46      161.16      8.89 o
  -5   7   7        2.65        4.54      5.32 o
  -4   7   7       43.05       36.67      5.48 o
  -3   7   7       27.58       27.10      5.90 o
  -2   7   7       42.36       36.22      5.08 o
  -1   7   7      598.45      548.19     24.86 o
   0   7   7       11.21       16.18      5.38 o
   1   7   7      111.55      113.86      8.42 o
   2   7   7        1.51        5.44      6.78 o
   3   7   7        2.89       -5.08      6.76 o
   4   7   7      152.21      164.67      8.92 o
   5   7   7      292.78      303.62     14.75 o
   6   7   7       10.41       -6.16      9.45 o
   7   7   7        1.16       -3.77     18.68 o
   8   7   7        9.25       25.37     10.82 o
   9   7   7        1.38       13.46     11.53 o
 -12   8   7       32.95       33.12     26.39 o
 -11   8   7       14.88       16.12     12.96 o
 -10   8   7      248.91      269.87     15.31 o
  -9   8   7       94.60      111.08     11.23 o
  -8   8   7       35.82       33.93      7.79 o
  -7   8   7       17.51        2.02      6.93 o
  -6   8   7      378.16      395.60     11.03 o
  -5   8   7      670.52      697.80     14.30 o
  -4   8   7      288.37      298.35      8.19 o
  -3   8   7        1.54       -5.85      5.85 o
  -2   8   7      464.31      418.05     12.74 o
  -1   8   7       12.35       14.35      7.25 o
   0   8   7     1313.64     1331.42     27.99 o
   1   8   7      834.97      800.21     20.56 o
   2   8   7       65.57       70.55      9.88 o
   3   8   7       75.25       70.83     17.21 o
   4   8   7       66.79       75.26      8.14 o
   5   8   7      277.67      288.76     15.65 o
   6   8   7       24.20       24.80      8.70 o
   7   8   7        6.06       -4.04     12.13 o
   8   8   7        7.00        3.69     13.41 o
 -12   9   7        0.49      -15.59     15.59 o
 -11   9   7        6.22        7.13     12.53 o
 -10   9   7      122.82      132.45     24.19 o
  -9   9   7       11.40       10.58     10.91 o
  -8   9   7       86.18       96.61      8.83 o
  -7   9   7       36.94       34.55      8.14 o
  -6   9   7       22.94       19.29      8.00 o
  -5   9   7      144.97      146.47     11.38 o
  -4   9   7        2.57        5.05      7.51 o
  -3   9   7      215.20      219.86     10.24 o
  -2   9   7        6.52       -4.10      6.99 o
  -1   9   7       79.45       79.80      9.52 o
   0   9   7       30.67       33.07      8.87 o
   1   9   7       23.93       26.93     10.17 o
   2   9   7      142.71      148.70     12.71 o
   3   9   7        3.05        5.07      8.30 o
   4   9   7        0.21       11.20     10.29 o
   5   9   7      122.79      148.58     11.61 o
   6   9   7       30.96       30.96     12.19 o
   7   9   7       12.29       20.36     14.17 o
   8   9   7        7.03       -6.51     14.06 o
 -11  10   7       33.03       34.59     13.93 o
 -10  10   7       76.27       82.42     16.13 o
  -9  10   7        6.96        1.23     14.39 o
  -8  10   7       29.30       39.94     11.49 o
  -7  10   7       15.61       24.57      9.54 o
  -6  10   7        2.14        7.22      8.96 o
  -5  10   7      246.41      242.38     11.42 o
  -4  10   7      101.73       97.10     10.88 o
  -3  10   7      139.21      155.83     11.45 o
  -2  10   7       40.81       44.07     11.81 o
  -1  10   7        0.93       -9.37      9.37 o
   0  10   7      292.81      291.53     16.76 o
   1  10   7      127.22      134.33     10.96 o
   2  10   7       15.60        6.28     11.74 o
   3  10   7       18.68       15.02      9.67 o
   4  10   7       16.42        7.35      9.61 o
   5  10   7       52.89       63.54     17.63 o
   6  10   7       80.10       90.58     18.45 o
   7  10   7        0.44      -13.10     15.43 o
 -10  11   7        8.47       22.96     16.03 o
  -9  11   7        3.34        8.21     15.46 o
  -8  11   7      116.99      108.00     16.37 o
  -7  11   7        5.84       -6.69     11.39 o
  -6  11   7        0.33        9.81     11.22 o
  -5  11   7        0.51       -3.22     10.89 o
  -4  11   7       18.64       12.46     10.57 o
  -3  11   7      271.03      214.73     15.81 o
  -2  11   7        5.23       -9.24     11.91 o
  -1  11   7        0.11        2.39     11.94 o
   0  11   7        4.98       -1.09     10.44 o
   1  11   7       62.73       55.09     12.33 o
   2  11   7       55.17       53.30     11.10 o
   3  11   7       83.92       89.40     11.65 o
   4  11   7        8.06        3.91     10.68 o
   5  11   7       19.19        1.64     14.66 o
   6  11   7       20.92       38.46     19.26 o
  -8  12   7       27.22       25.93     16.13 o
  -7  12   7        4.72      -15.14     15.14 o
  -6  12   7       46.62       38.70     12.71 o
  -5  12   7       43.45       51.12     12.46 o
  -4  12   7       28.94       14.24     14.53 o
  -3  12   7       21.55        9.89     14.23 o
  -2  12   7        1.54       -7.56     14.00 o
  -1  12   7       18.34       37.48     14.43 o
   0  12   7       42.99       43.44     21.43 o
   1  12   7      102.34       98.16     14.24 o
   2  12   7        0.77        1.98     15.83 o
   3  12   7        9.09       14.91     12.04 o
   4  12   7        4.20       -2.89     11.99 o
  -6  13   7        3.46       -3.36     12.85 o
  -5  13   7        3.10       -0.72     15.57 o
  -4  13   7        4.65       -7.64     18.02 o
  -3  13   7       24.50        7.05     15.72 o
  -2  13   7       11.37       11.92     21.96 o
  -1  13   7      168.57      147.11     17.37 o
   0  13   7       78.21       87.45     17.88 o
   1  13   7        2.79       12.07     16.91 o
   2  13   7       23.03      -14.97     14.97 o
 -15   0   8       64.18       72.22     29.17 o
 -14   0   8      242.86      256.05     31.31 o
 -13   0   8       46.32       18.35     15.63 o
 -12   0   8       20.88        3.59     13.99 o
 -11   0   8       54.90       89.28     14.37 o
 -10   0   8      774.67      765.70     25.65 o
  -9   0   8      806.47      844.93     26.55 o
  -8   0   8       52.71       48.38     12.62 o
  -7   0   8     2599.34     2503.90     44.38 o
  -6   0   8     1281.84     1189.51     20.93 o
  -5   0   8     5148.15     4891.85     68.36 o
  -4   0   8     4732.67     4612.05     74.73 o
  -3   0   8      955.34      924.18     18.49 o
  -2   0   8     4769.42     4489.17     71.87 o
  -1   0   8     7955.93     7831.70    107.22 o
   0   0   8      813.83      693.16     12.30 o
   1   0   8     6673.57     6882.21     94.16 o
   2   0   8      882.11      967.99     24.17 o
   3   0   8      501.81      486.30     14.54 o
   4   0   8     1385.56     1329.43     23.42 o
   5   0   8      114.81      128.28      9.66 o
   6   0   8      228.82      241.91      9.49 o
   7   0   8      119.60      116.68      9.38 o
   8   0   8       45.43       24.18      6.96 o
   9   0   8       36.39       49.93     17.96 o
  10   0   8       21.91        7.32     17.18 o
 -15   1   8        0.11      -15.08     18.49 o
 -14   1   8        3.74       -3.93     16.16 o
 -13   1   8       38.04       29.04     15.05 o
 -12   1   8       44.09       42.57     11.23 o
 -11   1   8       40.80       29.30      9.50 o
 -10   1   8      133.58      131.93      9.95 o
  -9   1   8       89.20       82.71     10.08 o
  -8   1   8       24.50       22.17      5.50 o
  -7   1   8        2.40        1.44      4.28 o
  -6   1   8      201.98      200.64      6.09 o
  -5   1   8      546.29      543.69     10.00 o
  -4   1   8      340.39      311.50      6.84 o
  -3   1   8        5.72       10.32      3.15 o
  -2   1   8      637.68      756.33      9.66 o
  -1   1   8      370.84      396.24      6.01 o
   0   1   8        0.23        1.40      1.74 o
   1   1   8      389.69      400.57      6.17 o
   2   1   8      351.86      332.46      6.06 o
   3   1   8       23.31       14.80      3.08 o
   4   1   8       24.99       23.23      3.55 o
   5   1   8       39.83       35.24      4.01 o
   6   1   8        0.44        4.16      4.43 o
   7   1   8       84.93      109.23      9.08 o
   8   1   8        0.51       -1.68     10.92 o
   9   1   8       18.50       18.10      6.59 o
  10   1   8        4.02       14.28      8.83 o
 -15   2   8       10.95      -15.58     18.85 o
 -14   2   8       28.67       40.31     35.02 o
 -13   2   8       11.79       25.98     26.77 o
 -12   2   8      252.58      289.26     13.73 o
 -11   2   8      386.79      348.91     13.42 o
 -10   2   8     1038.75     1072.85     22.07 o
  -9   2   8     1698.17     1675.33     28.92 o
  -8   2   8        3.46       -1.05      7.15 o
  -7   2   8      525.41      517.72     10.01 o
  -6   2   8     1286.70     1285.30     18.14 o
  -5   2   8     1481.56     1452.40     16.88 o
  -4   2   8     6071.59     5949.43     62.15 o
  -3   2   8      160.80      176.79      4.71 o
  -2   2   8     1887.34     1876.08     20.04 o
  -1   2   8     1322.67     1171.41     12.54 o
   0   2   8     1378.51     1318.33     12.93 o
   1   2   8      899.43      859.70      9.33 o
   2   2   8      593.74      621.94      8.18 o
   3   2   8      595.29      584.31      8.18 o
   4   2   8     1574.98     1616.71     25.71 o
   5   2   8     1471.94     1494.00     27.64 o
   6   2   8       46.34       54.18     10.39 o
   7   2   8      117.56       99.91     20.71 o
   8   2   8        9.10       17.33     10.72 o
   9   2   8       22.02       12.61     12.14 o
  10   2   8        3.57        4.82     15.11 o
 -15   3   8       25.38       18.06     28.58 o
 -14   3   8        3.36      -11.44     17.72 o
 -13   3   8       54.92       41.18     13.30 o
 -12   3   8       44.60       38.56     10.51 o
 -11   3   8        7.12       12.49      9.70 o
 -10   3   8       79.98       87.00     11.68 o
  -9   3   8      489.00      514.57     15.36 o
  -8   3   8      821.62      797.88     15.87 o
  -7   3   8      114.83       96.70      7.28 o
  -6   3   8       81.13       75.21      8.56 o
  -5   3   8      355.81      340.76      7.22 o
  -4   3   8       24.63       47.07      3.85 o
  -3   3   8     3339.96     3261.85     31.45 o
  -2   3   8     1961.23     1975.83     21.24 o
  -1   3   8       84.30       77.40      3.67 o
   0   3   8       17.79       23.98      2.75 o
   1   3   8      656.25      620.45      8.36 o
   2   3   8     1905.39     1959.57     20.64 o
   3   3   8     1076.40     1090.63     13.89 o
   4   3   8       43.69       45.10      7.12 o
   5   3   8       25.38       15.64      9.11 o
   6   3   8      188.03      167.27     12.25 o
   7   3   8       62.50       62.49     20.91 o
   8   3   8      110.22      108.29     13.23 o
   9   3   8        0.10       23.42     13.40 o
  10   3   8        0.39       -9.16     13.66 o
 -14   4   8        0.06      -14.64     14.64 o
 -13   4   8       30.83       27.46     14.14 o
 -12   4   8        2.90       -1.62     13.37 o
 -11   4   8        5.39        6.79      9.34 o
 -10   4   8       28.81       35.45      9.30 o
  -9   4   8        3.22        4.23      8.83 o
  -8   4   8       35.87       27.42      6.81 o
  -7   4   8      683.91      690.65     12.79 o
  -6   4   8      220.74      216.69      6.71 o
  -5   4   8      667.93      658.44     12.53 o
  -4   4   8      569.95      512.41     14.62 o
  -3   4   8       12.47        3.17      5.01 o
  -2   4   8     1260.51     1307.23     14.47 o
  -1   4   8      386.58      381.88      9.20 o
   0   4   8      631.13      617.28      8.90 o
   1   4   8     1366.60     1342.61     16.70 o
   2   4   8     2238.53     2219.47     24.68 o
   3   4   8      416.99      419.19     10.31 o
   4   4   8      222.81      258.73     13.69 o
   5   4   8       66.11       79.54     18.15 o
   6   4   8      153.64      184.31     16.34 o
   7   4   8       23.74       19.22     12.27 o
   8   4   8        3.67       15.54     20.22 o
   9   4   8        1.27       18.48     14.53 o
  10   4   8        4.10        2.36      8.80 o
 -14   5   8        2.11      -14.87     14.87 o
 -13   5   8      218.02      223.28     17.40 o
 -12   5   8      268.86      232.39     21.24 o
 -11   5   8      231.57      235.94     13.00 o
 -10   5   8        1.26        4.06      7.84 o
  -9   5   8      151.61      126.01      9.72 o
  -8   5   8     1062.72     1026.34     15.78 o
  -7   5   8      774.92      739.04     14.09 o
  -6   5   8       23.94       19.76      4.68 o
  -5   5   8      156.75      143.25      5.65 o
  -4   5   8      492.64      518.15      9.30 o
  -3   5   8     1179.12     1135.89     14.34 o
  -2   5   8     1721.77     1711.89     19.38 o
  -1   5   8       63.84       61.63      3.98 o
   0   5   8      120.03      122.39      9.47 o
   1   5   8     1320.17     1277.51     19.12 o
   2   5   8      387.87      383.76     13.96 o
   3   5   8      682.74      650.28     24.63 o
   4   5   8       72.30       69.16      7.94 o
   5   5   8      307.03      306.82     16.58 o
   6   5   8      148.87      149.34     15.67 o
   7   5   8      165.41      164.30     15.89 o
   8   5   8       47.34       58.72     14.92 o
   9   5   8        0.18       -8.56     15.42 o
 -14   6   8        8.90      -15.81     15.81 o
 -13   6   8       52.36       74.75     16.22 o
 -12   6   8       29.63       40.21     14.16 o
 -11   6   8       24.07        3.91      8.13 o
 -10   6   8        0.45       -4.07      7.06 o
  -9   6   8      157.65      171.51      8.23 o
  -8   6   8        1.22        5.33      6.06 o
  -7   6   8       14.36       21.73      6.25 o
  -6   6   8      140.55      124.62      7.06 o
  -5   6   8       13.81       10.94      5.03 o
  -4   6   8      564.57      519.37     13.19 o
  -3   6   8        1.68       -2.93      2.93 o
  -2   6   8      180.27      196.66      7.26 o
  -1   6   8      475.03      495.17      9.68 o
   0   6   8     1260.82     1240.10     22.04 o
   1   6   8       12.68       16.16      4.71 o
   2   6   8      335.40      324.09     10.52 o
   3   6   8       37.38       28.30      6.63 o
   4   6   8       13.06       18.13      7.48 o
   5   6   8        7.68       10.20      9.43 o
   6   6   8       58.68       88.50     17.80 o
   7   6   8       50.47       87.94     17.71 o
   8   6   8        5.56        7.66     22.24 o
   9   6   8        2.03      -12.28     22.88 o
 -13   7   8       22.91       25.63     15.60 o
 -12   7   8       27.54       26.08     16.06 o
 -11   7   8        0.46      -13.80     13.80 o
 -10   7   8        2.82       -2.74      8.13 o
  -9   7   8      103.64      100.53      8.18 o
  -8   7   8      501.36      512.79     11.95 o
  -7   7   8      206.33      199.28      8.70 o
  -6   7   8        3.42       11.06      7.34 o
  -5   7   8       20.36       30.29      5.83 o
  -4   7   8      296.89      293.63      8.73 o
  -3   7   8     1585.79     1516.56     21.42 o
  -2   7   8      863.40      853.65     16.21 o
  -1   7   8      270.64      273.25      9.24 o
   0   7   8      137.65      131.71      8.90 o
   1   7   8        7.54        3.52      7.16 o
   2   7   8      373.63      381.65     12.39 o
   3   7   8      383.30      367.63     11.86 o
   4   7   8       28.90       37.61     10.69 o
   5   7   8        2.50        0.43      9.32 o
   6   7   8       17.99       36.39     22.75 o
   7   7   8       59.55       68.07     25.02 o
   8   7   8        9.50       15.85     10.40 o
 -12   8   8        3.83       -2.96     15.53 o
 -11   8   8       65.55       72.37     26.82 o
 -10   8   8       11.01       -4.56      8.38 o
  -9   8   8        3.01       -1.14      8.24 o
  -8   8   8       48.43       45.91      9.35 o
  -7   8   8        1.63       -7.23      7.52 o
  -6   8   8        1.88       -5.94      7.75 o
  -5   8   8        3.68       -6.65      7.28 o
  -4   8   8        3.74        4.07      6.57 o
  -3   8   8        6.22        0.29      6.79 o
  -2   8   8      699.19      657.01     17.99 o
  -1   8   8       25.63       17.17      9.20 o
   0   8   8        3.74        9.81      9.48 o
   1   8   8      292.09      304.40     13.51 o
   2   8   8      340.57      320.20     14.08 o
   3   8   8       14.09       13.10      9.89 o
   4   8   8       72.13       66.92     14.68 o
   5   8   8        0.86       -2.45      8.28 o
   6   8   8        2.89        3.32     11.71 o
   7   8   8       20.32       32.60     12.46 o
   8   8   8       23.07       26.33     12.68 o
 -12   9   8        1.17       -1.97     20.44 o
 -11   9   8       15.93       17.17     12.93 o
 -10   9   8       37.91       29.52     16.47 o
  -9   9   8       59.39       69.36     10.33 o
  -8   9   8      277.40      283.99     12.78 o
  -7   9   8       57.95       60.78      9.37 o
  -6   9   8        2.23       -4.36      8.24 o
  -5   9   8        2.84       -8.17      8.17 o
  -4   9   8        1.82       -4.56      7.72 o
  -3   9   8      457.34      431.43     11.96 o
  -2   9   8      170.20      154.16     10.76 o
  -1   9   8       50.79       32.96     10.89 o
   0   9   8       16.81       -3.56     10.25 o
   1   9   8       11.80       11.77     10.56 o
   2   9   8      206.05      221.60     11.37 o
   3   9   8      160.45      167.68     10.77 o
   4   9   8      102.13      110.00     12.01 o
   5   9   8        9.31        7.58      9.98 o
   6   9   8        0.29       -1.04     13.34 o
   7   9   8       15.18       11.02     14.72 o
 -11  10   8        2.90      -11.09     13.30 o
 -10  10   8        5.91        7.68     12.72 o
  -9  10   8        2.11       -4.90     14.24 o
  -8  10   8       18.48       13.29     10.04 o
  -7  10   8        4.06       -9.32      9.52 o
  -6  10   8       43.82       44.50      9.86 o
  -5  10   8       48.91       36.73      9.13 o
  -4  10   8       32.14       24.49     11.94 o
  -3  10   8        1.24        4.16     11.45 o
  -2  10   8       64.30       75.59     12.45 o
  -1  10   8       62.29       66.12     11.08 o
   0  10   8       75.80       57.16     10.71 o
   1  10   8        0.62       -4.61      9.64 o
   2  10   8        0.62        2.02      9.86 o
   3  10   8        7.40       15.16     10.05 o
   4  10   8        1.64      -10.70     10.70 o
   5  10   8       29.31       35.14     11.75 o
   6  10   8        3.95       14.14     16.21 o
  -9  11   8       21.78       -0.75     15.45 o
  -8  11   8       71.85      104.46     13.45 o
  -7  11   8        0.23        6.80     10.61 o
  -6  11   8        5.64      -11.27     11.27 o
  -5  11   8        8.07        5.36     11.41 o
  -4  11   8        0.35        4.03     13.34 o
  -3  11   8       13.87        1.65     13.18 o
  -2  11   8       95.50       91.82     14.35 o
  -1  11   8        0.59       -5.49     12.81 o
   0  11   8       58.17       83.18     12.17 o
   1  11   8       13.83        9.72     10.93 o
   2  11   8        7.37        0.76     11.04 o
   3  11   8       50.08       52.11     11.88 o
   4  11   8       11.50        7.51     12.63 o
   5  11   8       14.41        5.61     12.84 o
  -8  12   8        1.44        4.54     16.56 o
  -7  12   8       27.55       15.77     15.70 o
  -6  12   8       60.91       59.50     16.11 o
  -5  12   8       22.77       15.20     14.48 o
  -4  12   8        0.59       -9.27     13.72 o
  -3  12   8        9.54        8.54     14.24 o
  -2  12   8       12.05        3.21     14.63 o
  -1  12   8       38.63       56.01     20.98 o
   0  12   8        5.55       25.03     13.79 o
   1  12   8        2.43       -2.05     13.00 o
   2  12   8       11.05       -5.65     14.07 o
   3  12   8        4.00        8.35     12.12 o
  -6  13   8       13.43        2.65     27.51 o
  -5  13   8        5.82        4.57     16.04 o
  -4  13   8        4.91      -11.34     15.82 o
  -3  13   8        8.88       -6.02     15.65 o
  -2  13   8        0.15        2.58     15.54 o
  -1  13   8       61.38       56.70     15.86 o
   0  13   8        0.49        1.41     18.59 o
   1  13   8       11.44       22.57     15.20 o
 -15   1   9        0.39       25.90     18.84 o
 -14   1   9       20.45        3.49     18.21 o
 -13   1   9      154.82      157.25     13.15 o
 -12   1   9      153.25      181.71     12.87 o
 -11   1   9        0.69        1.36      9.28 o
 -10   1   9        6.47        1.15      8.52 o
  -9   1   9      267.92      254.14     11.21 o
  -8   1   9     2869.57     2777.00     42.25 o
  -7   1   9     6760.93     6642.85     70.84 o
  -6   1   9        6.67        6.14      4.32 o
  -5   1   9     2028.04     1880.10     22.42 o
  -4   1   9      780.78      745.51     11.07 o
  -3   1   9     1932.28     1812.41     19.84 o
  -2   1   9     3978.57     3699.11     37.18 o
  -1   1   9     1042.56     1044.87     11.70 o
   0   1   9       12.97        3.10      2.52 o
   1   1   9      236.48      218.56      4.91 o
   2   1   9     1045.65     1062.51     14.61 o
   3   1   9     1509.79     1547.41     21.22 o
   4   1   9      593.65      638.09     11.14 o
   5   1   9      217.64      241.61      7.07 o
   6   1   9       47.71       48.80      5.59 o
   7   1   9       18.88       22.31      6.07 o
   8   1   9       93.88       91.48      7.91 o
   9   1   9       39.25       50.94      9.19 o
  10   1   9        1.32       -9.02      9.02 o
 -15   2   9        0.20        6.49     20.13 o
 -14   2   9       11.24       28.21     15.42 o
 -13   2   9       11.42        1.25     11.04 o
 -12   2   9       14.01        6.37     10.26 o
 -11   2   9        9.90        6.29      9.66 o
 -10   2   9      147.41      153.39     10.69 o
  -9   2   9       27.77       30.38      8.21 o
  -8   2   9      229.60      218.04     10.43 o
  -7   2   9       48.34       49.30      5.92 o
  -6   2   9     1372.41     1324.26     19.02 o
  -5   2   9      580.49      588.82     11.04 o
  -4   2   9      188.57      204.19      7.36 o
  -3   2   9       37.44       28.37      3.63 o
  -2   2   9       80.72       73.69      3.87 o
  -1   2   9      565.48      521.82      7.90 o
   0   2   9      385.44      339.00      6.39 o
   1   2   9      491.63      512.06      7.99 o
   2   2   9      107.35      111.81      4.30 o
   3   2   9       21.05       14.02      4.38 o
   4   2   9     1204.98     1176.31     19.02 o
   5   2   9      511.29      514.86     14.20 o
   6   2   9        3.37        4.11      9.16 o
   7   2   9        2.25        7.21     12.31 o
   8   2   9       22.68       22.00     11.47 o
   9   2   9       41.33       19.39     13.21 o
  10   2   9        1.26       -3.58      8.16 o
 -15   3   9        0.70       22.36     19.99 o
 -14   3   9        4.83       -0.67     15.18 o
 -13   3   9      160.58      193.77     16.15 o
 -12   3   9       89.41      108.43     11.70 o
 -11   3   9        0.18       10.51     10.17 o
 -10   3   9       90.76       73.77     10.07 o
  -9   3   9      321.27      296.84     11.99 o
  -8   3   9     1967.01     1865.65     31.26 o
  -7   3   9     1073.00     1025.50     21.16 o
  -6   3   9       59.89       53.88      5.25 o
  -5   3   9      557.71      540.63     10.83 o
  -4   3   9       72.17       74.44      4.88 o
  -3   3   9      874.54      864.62     10.88 o
  -2   3   9     2851.13     2769.41     27.14 o
  -1   3   9      687.31      648.21      9.00 o
   0   3   9      118.31      121.84      4.47 o
   1   3   9      172.83      167.55      4.66 o
   2   3   9      753.45      800.07     11.03 o
   3   3   9     2878.82     2862.34     41.22 o
   4   3   9       41.96       57.04      7.85 o
   5   3   9       55.02       56.72     10.56 o
   6   3   9       19.12       24.87     10.28 o
   7   3   9       24.55       33.42     11.54 o
   8   3   9       56.72       68.47     14.03 o
   9   3   9       31.78       46.64     14.37 o
 -14   4   9       14.07       16.39     15.57 o
 -13   4   9       28.98       48.64     15.06 o
 -12   4   9       12.13       18.14     11.33 o
 -11   4   9      215.57      218.62     12.61 o
 -10   4   9       86.23       71.25     10.07 o
  -9   4   9      845.05      727.49     29.13 o
  -8   4   9      598.57      586.49     15.68 o
  -7   4   9      134.01      139.47      8.95 o
  -6   4   9     1519.72     1453.03     19.28 o
  -5   4   9      928.76      889.59     12.61 o
  -4   4   9      530.74      536.61      9.32 o
  -3   4   9       89.53       75.61      4.59 o
  -2   4   9      371.40      373.04      7.84 o
  -1   4   9     1205.60     1173.91     16.25 o
   0   4   9     1538.70     1498.67     18.61 o
   1   4   9      486.34      467.80      9.26 o
   2   4   9     1463.59     1464.37     19.21 o
   3   4   9      123.40      128.34      7.34 o
   4   4   9      367.49      370.46     17.26 o
   5   4   9      211.78      240.06     14.03 o
   6   4   9       28.05       17.83     11.81 o
   7   4   9        0.73        8.39     29.40 o
   8   4   9       43.91       42.21     14.36 o
   9   4   9       13.50       31.43     15.17 o
 -14   5   9        1.02      -20.23     25.54 o
 -13   5   9       16.55      -14.51     14.51 o
 -12   5   9       34.70       23.85     11.91 o
 -11   5   9      263.59      246.84     14.54 o
 -10   5   9        0.66        0.51      9.41 o
  -9   5   9       15.72        9.86      9.13 o
  -8   5   9      183.10      168.57      8.41 o
  -7   5   9      903.47      878.98     14.43 o
  -6   5   9       39.43       43.66      5.32 o
  -5   5   9       18.88       20.30      5.13 o
  -4   5   9        5.36        4.56      3.64 o
  -3   5   9       57.98       57.66      4.46 o
  -2   5   9     1776.08     1717.25     20.34 o
  -1   5   9      132.90      129.74      6.56 o
   0   5   9        3.82        4.14      5.45 o
   1   5   9       23.21       21.47      4.55 o
   2   5   9      134.71      125.25      7.45 o
   3   5   9        7.69        4.38      6.77 o
   4   5   9       80.49       83.98     12.80 o
   5   5   9       36.55       33.68     12.59 o
   6   5   9        0.72       19.23     23.05 o
   7   5   9        4.70       -8.83     13.61 o
   8   5   9       20.33       -5.55     27.36 o
   9   5   9       23.13       51.81     22.54 o
 -13   6   9        5.46      -17.78     17.78 o
 -12   6   9      157.45      202.92     14.24 o
 -11   6   9       27.96       27.13      9.41 o
 -10   6   9       12.37       11.14      8.94 o
  -9   6   9       89.12       98.57      8.24 o
  -8   6   9       52.07       49.97      6.84 o
  -7   6   9      570.91      576.98     13.29 o
  -6   6   9     1490.66     1495.76     21.87 o
  -5   6   9      898.06      894.81     14.50 o
  -4   6   9      146.61      143.55      7.20 o
  -3   6   9       59.17       67.33      6.85 o
  -2   6   9      332.78      359.12      9.37 o
  -1   6   9      990.41      978.81     17.55 o
   0   6   9       14.94       15.00      6.91 o
   1   6   9      184.93      190.92      7.48 o
   2   6   9       22.91       24.06      7.79 o
   3   6   9       78.81       86.23      8.62 o
   4   6   9      481.72      476.26     14.71 o
   5   6   9      105.88      116.82     22.18 o
   6   6   9       45.45       40.15     22.98 o
   7   6   9        2.32       26.96     21.98 o
   8   6   9        5.19       12.64     22.98 o
 -13   7   9        0.02        1.50     15.66 o
 -12   7   9        0.10      -15.19     15.19 o
 -11   7   9       42.65       43.78     10.61 o
 -10   7   9        6.37        9.58      9.31 o
  -9   7   9       17.42       -4.62      8.13 o
  -8   7   9        2.71       -2.01      7.71 o
  -7   7   9        7.73       11.77      7.84 o
  -6   7   9       23.52       18.36      7.84 o
  -5   7   9       59.95       57.54      7.10 o
  -4   7   9      166.68      171.47      8.31 o
  -3   7   9        0.19        0.65      6.09 o
  -2   7   9       33.97       27.01      6.68 o
  -1   7   9      337.70      340.61     11.95 o
   0   7   9       15.32       24.35      9.74 o
   1   7   9        2.20        2.99      8.30 o
   2   7   9       61.57       81.76      9.27 o
   3   7   9        9.71       10.67      8.38 o
   4   7   9      111.58      131.38     11.93 o
   5   7   9       66.13      111.49     23.55 o
   6   7   9       55.24       42.01     23.58 o
   7   7   9       68.88       63.96     23.88 o
   8   7   9        2.07       20.60     23.51 o
 -12   8   9       52.25       30.35     18.17 o
 -11   8   9      124.20      146.18     16.89 o
 -10   8   9        2.40        3.56      9.28 o
  -9   8   9       32.31       21.03      9.21 o
  -8   8   9      123.14      117.59     10.33 o
  -7   8   9        8.69       14.93      8.47 o
  -6   8   9      463.70      496.66     14.43 o
  -5   8   9       63.60       80.94     10.78 o
  -4   8   9        3.70        6.25      6.85 o
  -3   8   9        0.57       -1.70      6.68 o
  -2   8   9      353.97      350.74     15.56 o
  -1   8   9      439.09      436.83     17.28 o
   0   8   9      112.99      131.60     16.33 o
   1   8   9        3.75       -1.30     14.19 o
   2   8   9       62.09       71.91     10.40 o
   3   8   9        1.83        2.21      9.62 o
   4   8   9       88.72      130.60     13.15 o
   5   8   9       96.39       79.64     25.19 o
   6   8   9       13.27       28.29     12.14 o
   7   8   9       10.09        0.90     12.21 o
 -11   9   9        3.92       29.31     16.23 o
 -10   9   9        3.62        9.90     10.74 o
  -9   9   9       27.20       38.30      9.61 o
  -8   9   9        4.11        3.47      9.43 o
  -7   9   9        6.90       11.21      9.17 o
  -6   9   9       87.52       83.94     10.00 o
  -5   9   9        7.04       15.82     10.60 o
  -4   9   9      129.84      143.00      9.84 o
  -3   9   9      170.74      164.18     14.32 o
  -2   9   9       20.68       15.26     11.41 o
  -1   9   9       27.00       14.57     10.94 o
   0   9   9       72.10       52.62     11.53 o
   1   9   9       10.75        6.53     10.30 o
   2   9   9      191.27      203.28     13.44 o
   3   9   9        5.71        7.51     10.82 o
   4   9   9        2.61        1.82      9.92 o
   5   9   9       37.53       38.48     14.61 o
   6   9   9       50.89       52.84     14.69 o
 -10  10   9       10.31       28.95     13.92 o
  -9  10   9        8.32       10.09     12.15 o
  -8  10   9       93.45      104.06     14.11 o
  -7  10   9       19.84       15.62     11.19 o
  -6  10   9      156.44      167.05     11.68 o
  -5  10   9       84.12       70.41     10.52 o
  -4  10   9      140.73      127.07     14.13 o
  -3  10   9       61.52       55.10     13.08 o
  -2  10   9        1.34      -11.65     11.65 o
  -1  10   9      157.77      167.17     13.76 o
   0  10   9       96.11      106.77     14.75 o
   1  10   9       15.95        9.84     10.45 o
   2  10   9      133.38      150.91     11.83 o
   3  10   9       61.28       61.60     12.22 o
   4  10   9       25.82       33.68     17.77 o
   5  10   9       27.12       29.22     21.09 o
  -9  11   9       37.13       28.56     15.99 o
  -8  11   9        1.76        1.49     12.36 o
  -7  11   9       21.99       22.86     12.47 o
  -6  11   9       41.45       27.35     14.44 o
  -5  11   9        1.15      -10.47     13.60 o
  -4  11   9      107.76       85.23     15.37 o
  -3  11   9       51.57       32.26     13.63 o
  -2  11   9        7.42        5.32     13.39 o
  -1  11   9        1.99        7.41     12.78 o
   0  11   9        0.31       17.68     12.35 o
   1  11   9       10.94        0.40     11.09 o
   2  11   9        1.53       10.56     12.92 o
   3  11   9       33.58       28.15     13.13 o
   4  11   9        1.09        3.30     12.71 o
  -7  12   9        0.45       -8.27     13.02 o
  -6  12   9       28.62       29.28     16.27 o
  -5  12   9        0.32       12.58     15.83 o
  -4  12   9        5.74      -10.98     19.68 o
  -3  12   9      108.10      101.68     17.45 o
  -2  12   9        8.80      -11.29     14.85 o
  -1  12   9       12.63       14.95     14.72 o
   0  12   9        0.23      -10.37     14.64 o
   1  12   9       11.23       -0.45     13.80 o
   2  12   9       16.99       14.96     12.62 o
  -4  13   9        6.81      -15.23     15.23 o
  -3  13   9       18.82       16.30     16.31 o
  -2  13   9        5.72       -0.15     17.87 o
  -1  13   9       57.53       77.53     17.17 o
 -15   0  10       18.64       82.49     30.77 o
 -14   0  10       24.17       17.02     18.09 o
 -13   0  10       35.34       31.47     17.36 o
 -12   0  10        8.03       12.10     14.80 o
 -11   0  10      549.32      572.79     24.91 o
 -10   0  10      924.19      907.80     28.98 o
  -9   0  10      131.39      149.33     15.00 o
  -8   0  10      344.74      360.64     17.23 o
  -7   0  10      105.97       83.74      9.26 o
  -6   0  10      667.28      704.47     22.76 o
  -5   0  10     4676.43     4584.64     65.05 o
  -4   0  10     1946.61     1816.78     33.25 o
  -3   0  10      138.68      125.92     10.02 o
  -2   0  10       88.36       78.24      8.56 o
  -1   0  10     2378.41     2344.49     35.01 o
   0   0  10     2739.99     2688.48     39.22 o
   1   0  10     1324.56     1257.11     24.17 o
   2   0  10      106.35      103.65      6.95 o
   3   0  10        7.47        4.79      5.13 o
   4   0  10      479.04      475.35     12.69 o
   5   0  10      476.55      476.06     11.99 o
   6   0  10     2041.88     2063.39     35.02 o
   7   0  10      208.61      214.21     16.09 o
   8   0  10       16.83        8.20     13.41 o
   9   0  10        1.55      -15.09     15.09 o
 -15   1  10        0.42       15.41     20.56 o
 -14   1  10        0.04        3.46     14.27 o
 -13   1  10        0.10       -0.72     11.63 o
 -12   1  10       18.45       -6.22     10.73 o
 -11   1  10       23.11       24.51     10.51 o
 -10   1  10        2.33       -8.48      8.48 o
  -9   1  10      456.18      430.40     14.27 o
  -8   1  10      786.91      809.66     21.43 o
  -7   1  10     1499.15     1448.20     20.86 o
  -6   1  10      240.47      215.67      8.35 o
  -5   1  10     1036.26     1011.17     17.12 o
  -4   1  10      512.16      501.38      9.11 o
  -3   1  10       69.92       52.00      4.01 o
  -2   1  10       20.12       17.17      3.35 o
  -1   1  10      264.39      248.87      5.48 o
   0   1  10      359.09      368.14      6.71 o
   1   1  10        6.66       10.32      4.83 o
   2   1  10       71.20       64.79      4.40 o
   3   1  10        7.87        2.67      3.74 o
   4   1  10        0.02       -4.89      4.89 o
   5   1  10       69.01       79.17      8.75 o
   6   1  10       18.39       20.20      5.28 o
   7   1  10      129.43      136.75     12.58 o
   8   1  10        0.09        1.22      7.03 o
   9   1  10        0.26        8.44     10.62 o
 -15   2  10        0.46      -18.73     18.73 o
 -14   2  10        0.46      -14.35     14.35 o
 -13   2  10        4.86      -10.22     11.84 o
 -12   2  10        5.24        2.14     10.62 o
 -11   2  10      319.11      357.60     14.79 o
 -10   2  10      616.82      600.26     17.61 o
  -9   2  10      121.47      116.26     10.05 o
  -8   2  10      204.65      186.91     10.60 o
  -7   2  10       39.77       12.83      4.90 o
  -6   2  10     1715.45     1653.80     22.78 o
  -5   2  10     4920.90     4759.37     51.28 o
  -4   2  10     1273.07     1209.29     15.12 o
  -3   2  10       20.97       21.25      5.38 o
  -2   2  10       35.82       35.92      3.80 o
  -1   2  10      654.89      651.21      8.86 o
   0   2  10     3785.85     3740.88     38.01 o
   1   2  10      442.44      428.69      7.51 o
   2   2  10       67.09       68.43      4.98 o
   3   2  10        8.87        5.91      5.15 o
   4   2  10      296.43      292.68      8.84 o
   5   2  10      218.68      215.83     10.02 o
   6   2  10       99.50       97.24     11.15 o
   7   2  10        3.26        9.08     12.38 o
   8   2  10       63.26       86.39     17.36 o
   9   2  10       82.08       89.41     20.97 o
 -14   3  10       13.62       38.93     15.52 o
 -13   3  10        2.41       10.94     14.01 o
 -12   3  10      125.64      115.52     12.61 o
 -11   3  10      413.77      406.08     22.15 o
 -10   3  10      108.50      101.75     10.65 o
  -9   3  10        5.80       -5.49      8.60 o
  -8   3  10      237.14      246.06     11.21 o
  -7   3  10      174.04      151.12      9.41 o
  -6   3  10      254.70      267.70      8.36 o
  -5   3  10      224.02      228.18      7.09 o
  -4   3  10     1301.28     1240.09     15.56 o
  -3   3  10     1707.50     1707.57     19.58 o
  -2   3  10      470.91      464.18      8.23 o
  -1   3  10        4.09       -0.29      3.33 o
   0   3  10       46.78       45.19      3.85 o
   1   3  10      626.67      589.54      9.89 o
   2   3  10      312.33      307.96      9.40 o
   3   3  10       87.20       79.26      6.31 o
   4   3  10        0.91       -5.89      7.70 o
   5   3  10       45.09       37.46     10.85 o
   6   3  10       44.01       33.32     18.03 o
   7   3  10       50.81       57.33     12.92 o
   8   3  10        4.32       -7.52     12.96 o
   9   3  10        0.65      -12.51     13.97 o
 -14   4  10        4.02        6.56     15.45 o
 -13   4  10        9.48       -1.73     18.13 o
 -12   4  10        1.06      -11.00     11.00 o
 -11   4  10      301.61      291.26     14.49 o
 -10   4  10      788.25      790.44     20.15 o
  -9   4  10       80.55      101.43     13.94 o
  -8   4  10        1.99       -0.18      8.19 o
  -7   4  10       44.95       27.31      7.03 o
  -6   4  10      437.96      419.38     10.77 o
  -5   4  10     1269.96     1229.06     16.07 o
  -4   4  10       82.28       68.18      4.67 o
  -3   4  10        4.74       -3.99      3.99 o
  -2   4  10       17.11       16.54      3.99 o
  -1   4  10      396.14      374.42      8.48 o
   0   4  10      826.67      825.17     12.55 o
   1   4  10      300.77      294.77      7.81 o
   2   4  10      687.78      677.11     12.76 o
   3   4  10        1.03       -1.15      6.24 o
   4   4  10        0.96       20.32     11.33 o
   5   4  10      190.97      218.25     14.71 o
   6   4  10      156.56      159.46     20.22 o
   7   4  10        4.73        5.88     13.03 o
   8   4  10        0.48       24.69     14.55 o
 -14   5  10        2.55      -12.05     15.50 o
 -13   5  10        3.99       -6.87     15.21 o
 -12   5  10        7.35        5.27     11.28 o
 -11   5  10      105.94       90.69     11.76 o
 -10   5  10       23.10       15.35     10.25 o
  -9   5  10      593.46      583.74     15.59 o
  -8   5  10      261.69      273.78     10.97 o
  -7   5  10      271.34      276.55     12.25 o
  -6   5  10      899.63      828.49     14.29 o
  -5   5  10      108.82      101.01      6.25 o
  -4   5  10     1103.55     1130.22     17.72 o
  -3   5  10      860.97      855.74     13.53 o
  -2   5  10      351.01      338.20      8.40 o
  -1   5  10      321.39      312.12      9.64 o
   0   5  10        2.20       -3.21      4.96 o
   1   5  10      761.55      760.69     14.02 o
   2   5  10      241.98      250.98     19.81 o
   3   5  10       24.39       30.23     12.41 o
   4   5  10      111.27       90.67     13.27 o
   5   5  10       23.43       27.56     12.69 o
   6   5  10      116.15      132.45     15.19 o
   7   5  10       38.71       28.14     14.97 o
   8   5  10       42.31       32.78     15.88 o
 -13   6  10        4.61       27.39     15.54 o
 -12   6  10        6.56       -0.74     11.59 o
 -11   6  10      217.49      198.11     12.49 o
 -10   6  10        9.41        9.03      9.29 o
  -9   6  10       24.41        5.81      8.93 o
  -8   6  10       93.67       88.86      8.61 o
  -7   6  10        2.73       -4.90      6.97 o
  -6   6  10       86.06       97.34      7.69 o
  -5   6  10      317.98      308.63     10.08 o
  -4   6  10       99.36      112.05      7.35 o
  -3   6  10        0.78        4.56      5.70 o
  -2   6  10       42.52       40.59      7.03 o
  -1   6  10       78.73       84.89      7.54 o
   0   6  10      808.72      801.04     17.70 o
   1   6  10       42.22       48.08      5.87 o
   2   6  10       38.87       37.65      7.71 o
   3   6  10       12.30       12.11      8.12 o
   4   6  10        7.36        8.33     13.59 o
   5   6  10        0.68        4.07     13.91 o
   6   6  10       52.55       64.96     22.98 o
   7   6  10       15.11       36.36     22.98 o
   8   6  10        0.51       24.25     23.62 o
 -13   7  10        1.77      -15.85     15.85 o
 -12   7  10       49.17       25.99     15.98 o
 -11   7  10      107.36      116.93     15.17 o
 -10   7  10       22.72       23.51      9.62 o
  -9   7  10      266.86      290.15     11.77 o
  -8   7  10       28.27       27.23      8.11 o
  -7   7  10      260.43      248.95     10.15 o
  -6   7  10       94.55      120.56     14.90 o
  -5   7  10        8.33        8.83      7.63 o
  -4   7  10      634.72      650.95     16.23 o
  -3   7  10      288.60      322.88      9.91 o
  -2   7  10      211.96      189.65     10.61 o
  -1   7  10      246.43      217.00     10.72 o
   0   7  10        5.13       -1.72      8.86 o
   1   7  10      545.39      523.61     17.27 o
   2   7  10      432.75      442.20     15.37 o
   3   7  10       61.75       71.59     11.21 o
   4   7  10      130.29      126.04     23.25 o
   5   7  10        1.40      -20.97     20.97 o
   6   7  10       15.83       11.34     23.75 o
   7   7  10      129.67      141.49     28.33 o
 -12   8  10        7.97        0.15     16.47 o
 -11   8  10        5.77       -7.11     12.45 o
 -10   8  10       31.80       47.62     10.84 o
  -9   8  10      132.77      140.07     10.59 o
  -8   8  10        0.51        1.43      8.55 o
  -7   8  10       37.29       21.28      9.08 o
  -6   8  10       53.86       63.09      9.61 o
  -5   8  10       36.40       42.22      9.32 o
  -4   8  10       33.07       25.43      7.29 o
  -3   8  10       48.21       27.68      8.37 o
  -2   8  10      175.71      194.92     20.15 o
  -1   8  10       60.57       63.45     11.31 o
   0   8  10       23.69       29.74     10.47 o
   1   8  10       34.13       26.29     10.35 o
   2   8  10       37.65       42.63     10.45 o
   3   8  10       42.33       38.08     13.91 o
   4   8  10       98.44      104.40     25.52 o
   5   8  10        0.74       -1.34     25.02 o
   6   8  10       12.52       55.83     27.36 o
 -11   9  10        0.30       -8.02     16.20 o
 -10   9  10       14.07       25.38     11.64 o
  -9   9  10      108.83      129.28     11.15 o
  -8   9  10       55.22       59.80     10.60 o
  -7   9  10        2.92        2.69      9.26 o
  -6   9  10      131.40      127.07     11.15 o
  -5   9  10       15.69       18.40      9.26 o
  -4   9  10      109.73      141.76     12.22 o
  -3   9  10      128.38      156.65     19.56 o
  -2   9  10       66.98       60.82     12.00 o
  -1   9  10      180.50      177.49     14.03 o
   0   9  10       14.79       26.31     11.46 o
   1   9  10       39.58       50.89     11.98 o
   2   9  10       56.93       57.10     11.97 o
   3   9  10        8.54       -9.77     13.17 o
   4   9  10        1.08       17.36     25.96 o
   5   9  10        9.70      -14.13     14.13 o
 -10  10  10        9.72        8.86     14.19 o
  -9  10  10       26.42       30.31     11.72 o
  -8  10  10       12.32       11.67     12.19 o
  -7  10  10       52.17       53.80     12.28 o
  -6  10  10        9.75        2.01     11.43 o
  -5  10  10        4.62       -9.42     13.59 o
  -4  10  10        3.75      -12.08     12.60 o
  -3  10  10       13.51       10.69     15.68 o
  -2  10  10      217.34      260.49     29.22 o
  -1  10  10      120.85      131.34     12.66 o
   0  10  10        8.50       22.22     10.95 o
   1  10  10        1.19        3.87     10.74 o
   2  10  10       34.67       49.70     19.15 o
   3  10  10      107.85      127.50     13.80 o
   4  10  10       30.05       23.78     31.33 o
  -9  11  10        1.10       -9.37     13.32 o
  -8  11  10        0.21      -12.54     12.54 o
  -7  11  10        3.46      -12.68     12.68 o
  -6  11  10       17.45        9.91     15.24 o
  -5  11  10        0.35        8.23     17.82 o
  -4  11  10      114.01       77.71     15.69 o
  -3  11  10        5.32        8.70     14.42 o
  -2  11  10        5.99       -7.63     14.24 o
  -1  11  10       28.43       39.79     14.11 o
   0  11  10        2.84       16.22     11.83 o
   1  11  10       57.45       84.60     12.52 o
   2  11  10       39.41       55.56     14.24 o
   3  11  10       21.56       12.19     13.92 o
  -7  12  10       13.57       32.84     17.11 o
  -6  12  10        3.23       15.70     16.08 o
  -5  12  10        8.32       -4.70     15.27 o
  -4  12  10       28.53       24.65     15.48 o
  -3  12  10        1.58       -7.01     15.77 o
  -2  12  10        0.99      -14.55     14.55 o
  -1  12  10       14.82       21.61     17.79 o
   0  12  10        5.13       -7.39     15.10 o
   1  12  10        1.33        5.01     15.44 o
 -15   1  11        2.40       30.60     21.24 o
 -14   1  11      106.78      124.13     14.78 o
 -13   1  11      136.86      160.72     14.57 o
 -12   1  11       15.92       21.20     13.57 o
 -11   1  11       51.83       55.49     11.01 o
 -10   1  11       39.29       42.90      9.91 o
  -9   1  11      513.09      489.89     15.61 o
  -8   1  11      211.65      216.29     11.67 o
  -7   1  11      520.41      515.79     14.83 o
  -6   1  11     1971.31     1989.12     26.55 o
  -5   1  11      706.46      676.47     13.19 o
  -4   1  11     2111.54     2007.10     22.57 o
  -3   1  11     3401.43     3292.42     34.76 o
  -2   1  11     1479.74     1429.82     15.90 o
  -1   1  11       47.15       43.22      3.86 o
   0   1  11        2.66        4.79      3.66 o
   1   1  11      243.79      237.08      6.38 o
   2   1  11     1199.20     1145.49     15.98 o
   3   1  11      286.62      281.14      7.74 o
   4   1  11      248.53      250.08      7.30 o
   5   1  11        4.97       -0.21      4.21 o
   6   1  11       76.64       77.37      5.67 o
   7   1  11       31.42       28.86      7.22 o
   8   1  11        1.44       -4.30     14.23 o
 -14   2  11        4.29        5.03     12.99 o
 -13   2  11        1.25        3.78     11.91 o
 -12   2  11       56.31       36.91     12.10 o
 -11   2  11        1.64       -2.60     10.49 o
 -10   2  11      108.86      106.20     16.56 o
  -9   2  11       52.95       55.21      9.80 o
  -8   2  11       31.01       39.58      9.07 o
  -7   2  11      128.79      126.22      9.28 o
  -6   2  11       35.38       30.84      4.82 o
  -5   2  11      628.69      600.00     10.46 o
  -4   2  11       58.11       52.00      4.83 o
  -3   2  11        0.16       -4.11      4.11 o
  -2   2  11       95.62       82.95      5.46 o
  -1   2  11      395.58      366.35      7.63 o
   0   2  11       46.59       46.99      4.26 o
   1   2  11      137.73      150.56      5.53 o
   2   2  11        8.35        7.89      4.48 o
   3   2  11        3.32        4.98      5.74 o
   4   2  11       70.89       69.93      8.42 o
   5   2  11       31.07       48.19      8.73 o
   6   2  11       22.47       22.41     11.24 o
   7   2  11        0.07       14.39     11.56 o
   8   2  11       54.40       69.44     20.30 o
 -14   3  11      146.70      178.07     18.14 o
 -13   3  11       27.27       26.23     12.34 o
 -12   3  11        1.39       -6.97     11.86 o
 -11   3  11        1.73       -3.65     10.86 o
 -10   3  11      206.96      186.73     12.18 o
  -9   3  11      239.14      279.83     14.17 o
  -8   3  11      997.22      982.17     21.06 o
  -7   3  11       65.21       79.42     10.84 o
  -6   3  11      293.07      283.44      9.01 o
  -5   3  11        2.89       -1.74      5.01 o
  -4   3  11     1128.50     1145.30     16.21 o
  -3   3  11     4846.16     4748.75     48.12 o
  -2   3  11      267.24      274.15      6.67 o
  -1   3  11      198.19      186.18      5.90 o
   0   3  11       69.93       76.10      5.33 o
   1   3  11       71.30       65.96      5.00 o
   2   3  11       69.18       81.20      6.14 o
   3   3  11      656.07      665.08     14.28 o
   4   3  11        2.05       14.23      8.50 o
   5   3  11        0.42        4.29     11.25 o
   6   3  11       17.23        9.81     12.16 o
   7   3  11       27.67       20.02     13.12 o
   8   3  11       25.86       40.15     14.13 o
 -14   4  11       57.18       85.27     33.75 o
 -13   4  11        9.63       -8.52     12.74 o
 -12   4  11       11.91       -2.01     11.94 o
 -11   4  11       90.98       98.21     16.53 o
 -10   4  11       37.23       52.08     10.17 o
  -9   4  11       33.93       48.58      9.91 o
  -8   4  11        1.30       -7.90      9.01 o
  -7   4  11      207.66      202.81      9.71 o
  -6   4  11      330.36      304.30     11.10 o
  -5   4  11     1054.51     1059.36     17.18 o
  -4   4  11     1155.71     1041.21     15.48 o
  -3   4  11        0.38       -4.65      4.65 o
  -2   4  11      585.26      534.17     10.64 o
  -1   4  11      344.91      362.54      9.35 o
   0   4  11      511.70      503.55     11.00 o
   1   4  11        2.65        8.27      5.58 o
   2   4  11       49.83       48.86      6.48 o
   3   4  11       94.60       90.01      8.47 o
   4   4  11      107.34      125.62     13.90 o
   5   4  11       32.29       30.22     33.22 o
   6   4  11        5.97       16.29     13.14 o
   7   4  11        1.40        9.52     14.28 o
   8   4  11       21.62       11.04     15.05 o
 -14   5  11       41.92       32.47     17.61 o
 -13   5  11       48.13       70.44     16.33 o
 -12   5  11        3.98        2.38     12.36 o
 -11   5  11       11.66        4.49     15.04 o
 -10   5  11        1.10       10.83      9.35 o
  -9   5  11      317.74      310.10     12.89 o
  -8   5  11       91.90      103.60      9.63 o
  -7   5  11       68.98       72.69      8.43 o
  -6   5  11        3.88       -0.97      6.34 o
  -5   5  11      265.36      261.16     12.01 o
  -4   5  11      320.91      304.47      8.72 o
  -3   5  11      129.24      130.82      6.72 o
  -2   5  11       27.64       32.33      6.34 o
  -1   5  11       25.50       26.58      6.06 o
   0   5  11      112.04      118.20      6.85 o
   1   5  11       42.44       50.20      7.02 o
   2   5  11      343.51      368.01     13.73 o
   3   5  11      152.80      162.82      9.98 o
   4   5  11      229.73      220.20     16.09 o
   5   5  11       18.41        5.86     26.32 o
   6   5  11       19.24       40.94     14.62 o
   7   5  11        1.19       -8.61     14.90 o
 -13   6  11        1.06       -2.23     15.90 o
 -12   6  11       50.63       61.55     12.82 o
 -11   6  11       25.06        9.26     12.18 o
 -10   6  11      163.78      164.38     11.87 o
  -9   6  11      235.79      229.44     11.67 o
  -8   6  11       52.75       32.82      8.99 o
  -7   6  11       10.92       24.36      7.64 o
  -6   6  11       73.13       83.14      8.21 o
  -5   6  11      445.86      433.88     10.86 o
  -4   6  11      717.91      707.90     14.27 o
  -3   6  11       12.90       -2.55      7.17 o
  -2   6  11      435.80      448.33     20.70 o
  -1   6  11      804.73      779.66     16.33 o
   0   6  11      504.66      508.95     13.67 o
   1   6  11      286.07      292.29     11.27 o
   2   6  11        0.45       -8.70      8.89 o
   3   6  11       88.40       95.66     13.03 o
   4   6  11      187.53      166.13     16.84 o
   5   6  11       80.20      105.83     23.88 o
   6   6  11       39.57       40.74     23.18 o
   7   6  11        1.51       19.57     23.05 o
 -12   7  11        8.72        2.15     14.41 o
 -11   7  11       16.56       16.25     11.99 o
 -10   7  11        1.51       -5.41     10.09 o
  -9   7  11       99.64       94.33     10.60 o
  -8   7  11        0.72       -5.58      8.16 o
  -7   7  11       75.19       67.59     11.18 o
  -6   7  11       60.58       64.75      8.17 o
  -5   7  11        1.60        8.84      8.13 o
  -4   7  11        3.07       -2.22      7.00 o
  -3   7  11        9.71       13.76      7.94 o
  -2   7  11       14.49        3.63      7.67 o
  -1   7  11       33.03       28.05      9.03 o
   0   7  11      244.27      234.68     17.58 o
   1   7  11       95.67      118.70     11.23 o
   2   7  11        0.21        2.14     13.05 o
   3   7  11       20.66       16.93     10.96 o
   4   7  11        2.42       16.12     23.11 o
   5   7  11        3.82       11.74     22.54 o
   6   7  11       14.13        1.91     22.91 o
 -12   8  11        0.45      -16.72     16.72 o
 -11   8  11        9.12      -18.95     19.17 o
 -10   8  11       56.53       43.85     13.14 o
  -9   8  11       41.70       52.05     11.14 o
  -8   8  11       66.68       73.66      9.63 o
  -7   8  11       94.35      125.06     10.78 o
  -6   8  11      157.11      166.48     13.25 o
  -5   8  11      625.83      613.88     16.48 o
  -4   8  11      384.60      368.55     20.39 o
  -3   8  11       27.88       26.97      8.84 o
  -2   8  11       94.21      100.68      9.52 o
  -1   8  11      100.29      120.15     12.51 o
   0   8  11      408.71      405.60     20.10 o
   1   8  11      224.76      238.14     17.36 o
   2   8  11       14.94       14.72     12.76 o
   3   8  11       27.61       23.80     30.71 o
   4   8  11       23.62       21.98     24.18 o
   5   8  11       71.71       45.42     25.49 o
 -11   9  11        1.95        6.34     16.29 o
 -10   9  11        0.35      -11.59     11.59 o
  -9   9  11        1.16       -2.51     11.13 o
  -8   9  11        1.34       16.49     11.06 o
  -7   9  11       26.86       42.61     11.93 o
  -6   9  11        0.57       -9.06     10.82 o
  -5   9  11       24.77       23.84     11.59 o
  -4   9  11       12.08       17.91     11.10 o
  -3   9  11        1.13      -11.62     11.62 o
  -2   9  11        2.74        7.56      9.95 o
  -1   9  11       12.46        9.06     12.04 o
   0   9  11      102.34      117.04     13.21 o
   1   9  11       68.99       72.59     15.85 o
   2   9  11        1.50       -1.04     14.01 o
   3   9  11       24.27       15.36     16.09 o
   4   9  11       20.11       19.30     26.63 o
 -10  10  11      105.45       79.45     13.49 o
  -9  10  11       12.66       -4.04     12.01 o
  -8  10  11       13.87       -0.88     12.82 o
  -7  10  11       10.88        1.40     16.09 o
  -6  10  11        2.52       25.88     16.14 o
  -5  10  11       28.89       44.17     14.73 o
  -4  10  11       36.75       24.40     20.51 o
  -3  10  11       14.17        5.81     13.53 o
  -2  10  11        1.65        2.36     13.51 o
  -1  10  11       26.41       35.12     12.78 o
   0  10  11       43.04       46.49     13.69 o
   1  10  11       61.93       41.10     16.66 o
   2  10  11        0.88       -6.08     15.57 o
   3  10  11        1.77       16.70     12.58 o
  -8  11  11       15.49        6.42     16.76 o
  -7  11  11       15.62       13.30     15.68 o
  -6  11  11        0.06      -14.71     14.71 o
  -5  11  11       67.45       68.18     16.17 o
  -4  11  11       63.48       49.75     15.24 o
  -3  11  11       49.15       47.91     15.62 o
  -2  11  11        6.32        3.15     13.93 o
  -1  11  11        4.58        1.41     14.47 o
   0  11  11       54.08       68.77     15.37 o
   1  11  11      119.19      131.83     23.95 o
   2  11  11       21.02       37.18     14.43 o
  -5  12  11        0.26      -10.70     16.58 o
  -4  12  11        7.96      -20.65     20.65 o
  -3  12  11       31.67       21.01     16.34 o
  -2  12  11        0.21        8.24     15.52 o
  -1  12  11        6.43       -6.08     15.39 o
 -14   0  12       40.56       52.48     20.61 o
 -13   0  12       10.30       13.92     18.78 o
 -12   0  12      295.87      337.33     22.61 o
 -11   0  12      283.36      301.34     20.77 o
 -10   0  12      259.20      293.74     18.80 o
  -9   0  12      493.15      523.32     23.47 o
  -8   0  12      660.11      595.73     70.61 o
  -7   0  12     1215.39     1153.88     31.73 o
  -6   0  12     2435.01     2403.22     44.30 o
  -5   0  12      208.02      193.71     10.60 o
  -4   0  12     1003.15      997.05     19.13 o
  -3   0  12      470.54      469.48     11.30 o
  -2   0  12      250.74      243.69      7.98 o
  -1   0  12     2129.85     2014.69     31.88 o
   0   0  12      759.13      711.89     15.05 o
   1   0  12      379.72      376.34     11.08 o
   2   0  12        1.95       -0.34      6.48 o
   3   0  12       19.30       10.97     10.19 o
   4   0  12      230.98      221.68     13.62 o
   5   0  12       28.59       23.86      7.24 o
   6   0  12      250.28      218.99     12.46 o
   7   0  12       27.04       38.73     15.62 o
 -14   1  12        0.12       -4.73     13.27 o
 -13   1  12       18.85       16.05     12.97 o
 -12   1  12        0.84      -11.71     11.71 o
 -11   1  12        6.70       -7.63     10.95 o
 -10   1  12        0.40       -4.23      9.97 o
  -9   1  12       21.46       11.22      9.25 o
  -8   1  12      214.49      210.25     14.62 o
  -7   1  12        0.85       -8.12      8.12 o
  -6   1  12      786.71      761.40     22.94 o
  -5   1  12       93.30       98.65      6.99 o
  -4   1  12       95.19       86.37      5.38 o
  -3   1  12       65.99       74.24      4.75 o
  -2   1  12      294.59      281.37      6.45 o
  -1   1  12        0.46       -2.89      4.28 o
   0   1  12        0.38       -0.08      4.57 o
   1   1  12       79.84       84.90      5.34 o
   2   1  12       10.04        9.75      5.35 o
   3   1  12       51.77       58.18      5.76 o
   4   1  12       23.13       15.49      4.91 o
   5   1  12       41.32       31.21      5.87 o
   6   1  12       68.79       67.99      6.32 o
   7   1  12        0.29        0.66      8.79 o
 -14   2  12       77.76       92.87     14.96 o
 -13   2  12        1.90       14.65     12.88 o
 -12   2  12       89.40       93.25     13.56 o
 -11   2  12       88.92      111.35     12.40 o
 -10   2  12       28.41       37.32     10.41 o
  -9   2  12      591.84      539.89     17.88 o
  -8   2  12       18.36       29.60     12.62 o
  -7   2  12     1150.27     1135.59     35.25 o
  -6   2  12     1360.42     1290.63     21.59 o
  -5   2  12      766.96      724.02     12.56 o
  -4   2  12      170.45      170.68      6.82 o
  -3   2  12     1568.36     1503.37     18.21 o
  -2   2  12      135.34      151.31      5.86 o
  -1   2  12     1380.80     1399.10     17.10 o
   0   2  12     1007.08      982.95     14.38 o
   1   2  12      147.55      158.97      6.16 o
   2   2  12      124.79      128.73      6.19 o
   3   2  12      230.08      224.94      7.47 o
   4   2  12      376.61      380.54     13.92 o
   5   2  12       38.44       34.73      9.30 o
   6   2  12       24.30       27.69      8.38 o
   7   2  12       26.56       26.50      8.04 o
 -14   3  12        0.17      -11.57     14.11 o
 -13   3  12       36.26       53.92     13.57 o
 -12   3  12       72.47       91.08     13.58 o
 -11   3  12       12.95       20.05     11.48 o
 -10   3  12       65.96       80.23     11.34 o
  -9   3  12       21.06        6.71      9.75 o
  -8   3  12      359.01      371.51     13.65 o
  -7   3  12      512.84      512.84     14.09 o
  -6   3  12        7.44        5.21      6.14 o
  -5   3  12       10.97        6.44      5.99 o
  -4   3  12      234.96      236.17      7.66 o
  -3   3  12      156.55      153.03      6.71 o
  -2   3  12      339.41      347.44      8.80 o
  -1   3  12       20.22       17.70      4.86 o
   0   3  12       73.45       70.83      5.67 o
   1   3  12      164.98      176.91      6.67 o
   2   3  12      221.64      229.39      9.53 o
   3   3  12       68.62       65.45      6.13 o
   4   3  12        5.50        0.79     11.52 o
   5   3  12       50.83       45.10     12.60 o
   6   3  12       16.25       27.98     13.75 o
   7   3  12        2.14        4.81     13.85 o
 -14   4  12        0.22       -1.08     16.68 o
 -13   4  12        0.59       20.79     13.34 o
 -12   4  12      103.69      109.04     13.33 o
 -11   4  12        7.60        7.83     12.66 o
 -10   4  12       18.02       13.98     11.28 o
  -9   4  12      373.49      346.72     15.92 o
  -8   4  12      156.06      156.07     12.01 o
  -7   4  12      219.30      226.02     10.38 o
  -6   4  12      337.62      325.58     11.08 o
  -5   4  12       29.40       36.98      6.63 o
  -4   4  12      248.42      268.20      8.88 o
  -3   4  12      165.58      177.08      7.96 o
  -2   4  12       30.80       35.42      6.33 o
  -1   4  12      780.71      756.62     12.89 o
   0   4  12      263.39      279.49      8.59 o
   1   4  12      386.70      388.33     10.47 o
   2   4  12      164.65      168.71      8.45 o
   3   4  12        0.77       15.51      9.81 o
   4   4  12       50.32       46.40     16.01 o
   5   4  12       70.30       87.84     14.40 o
   6   4  12       13.71       14.01     14.46 o
   7   4  12       11.48       26.38     15.39 o
 -13   5  12       68.98       63.71     14.29 o
 -12   5  12       92.38      113.06     14.04 o
 -11   5  12        1.12       -8.00     11.52 o
 -10   5  12        2.75       -0.38      9.46 o
  -9   5  12       68.61       76.11      9.72 o
  -8   5  12      509.19      489.47     14.68 o
  -7   5  12      156.32      189.91     10.21 o
  -6   5  12       62.99       61.16      8.25 o
  -5   5  12      268.36      296.41      9.78 o
  -4   5  12      240.55      260.24      8.57 o
  -3   5  12      679.69      722.00     14.37 o
  -2   5  12     1409.05     1452.84     24.82 o
  -1   5  12      390.45      396.81      9.28 o
   0   5  12      121.69      128.81      7.44 o
   1   5  12      108.59      112.01     10.71 o
   2   5  12      221.75      223.77     11.75 o
   3   5  12      146.55      161.93     16.04 o
   4   5  12       10.30        9.75     15.64 o
   5   5  12        2.48        4.29     14.57 o
   6   5  12       13.35       29.20     15.76 o
 -13   6  12       64.18      108.89     18.45 o
 -12   6  12       34.36       40.53     13.53 o
 -11   6  12        1.37       17.08     12.15 o
 -10   6  12       10.39      -11.68     11.68 o
  -9   6  12       49.69       21.02      9.26 o
  -8   6  12       31.75       17.10      8.75 o
  -7   6  12      169.56      155.32     10.44 o
  -6   6  12      192.12      193.40      9.74 o
  -5   6  12        0.66       -2.14      6.55 o
  -4   6  12       33.46       28.22      7.59 o
  -3   6  12      267.68      276.13      9.97 o
  -2   6  12        1.79       -7.40      7.40 o
  -1   6  12        3.58       -4.04      6.38 o
   0   6  12       58.22       63.56      8.82 o
   1   6  12       28.32       36.58     13.16 o
   2   6  12      227.10      217.35     14.45 o
   3   6  12       70.82       62.65     22.88 o
   4   6  12       15.00       34.45     21.37 o
   5   6  12        0.92      -16.72     22.28 o
   6   6  12        4.18       26.69     23.01 o
 -12   7  12       75.56       98.83     16.40 o
 -11   7  12        0.18      -12.85     12.85 o
 -10   7  12       11.24       13.49     12.46 o
  -9   7  12        7.15        4.52     11.79 o
  -8   7  12      242.40      263.11     11.54 o
  -7   7  12      649.86      625.75     15.67 o
  -6   7  12       28.45       31.69      8.35 o
  -5   7  12       10.56       10.52      8.93 o
  -4   7  12       82.23      116.60      9.69 o
  -3   7  12      209.41      200.87     10.63 o
  -2   7  12      456.72      438.01     20.25 o
  -1   7  12        4.89        9.19      7.87 o
   0   7  12      196.87      211.23     12.90 o
   1   7  12      261.04      299.32     27.81 o
   2   7  12      159.09      169.48     18.21 o
   3   7  12       97.98       85.63     23.82 o
   4   7  12       10.64       12.18     22.98 o
   5   7  12       49.22       80.28     25.86 o
 -11   8  12       12.73       13.92     12.99 o
 -10   8  12        4.03       16.08     12.91 o
  -9   8  12       53.78       46.01     12.96 o
  -8   8  12       51.56       67.34     11.39 o
  -7   8  12       16.47       16.08      9.62 o
  -6   8  12        3.01       -4.80     11.94 o
  -5   8  12       24.45       21.73     10.78 o
  -4   8  12       19.75       24.17     12.12 o
  -3   8  12       83.03       78.48     10.92 o
  -2   8  12       31.28       44.91     14.13 o
  -1   8  12       13.31       18.23      9.75 o
   0   8  12       73.87       81.88     12.64 o
   1   8  12       14.37       10.90     13.64 o
   2   8  12       34.63       21.77     17.39 o
   3   8  12       27.03       21.88     24.79 o
   4   8  12        4.60       20.00     25.32 o
 -10   9  12        0.26        5.08     13.74 o
  -9   9  12        2.36       -0.55     11.53 o
  -8   9  12      152.44      146.45     14.04 o
  -7   9  12      175.34      175.93     14.33 o
  -6   9  12        2.42       -4.56     16.54 o
  -5   9  12       71.99       86.79     14.40 o
  -4   9  12        1.06       -3.05     17.46 o
  -3   9  12      289.54      287.02     17.23 o
  -2   9  12      475.48      529.82     17.80 o
  -1   9  12       40.59       32.61     12.72 o
   0   9  12       10.60        4.38     12.33 o
   1   9  12        0.47        8.58     14.72 o
   2   9  12       44.25       26.33     23.25 o
   3   9  12      141.04      118.41     31.38 o
  -9  10  12        0.26      -11.74     11.74 o
  -8  10  12        7.44      -14.14     14.39 o
  -7  10  12        0.86       -7.14     15.26 o
  -6  10  12       37.48       21.59     15.54 o
  -5  10  12       38.74       46.06     15.23 o
  -4  10  12       15.78       38.03     14.64 o
  -3  10  12        5.74        0.32     18.71 o
  -2  10  12        9.52        2.16     13.34 o
  -1  10  12       52.69       58.82     13.82 o
   0  10  12        5.35        8.88     16.15 o
   1  10  12        2.01       11.75     16.34 o
   2  10  12       10.83       19.02     38.72 o
  -7  11  12       48.71       48.29     17.35 o
  -6  11  12        0.42        1.52     15.61 o
  -5  11  12        8.24        2.14     14.70 o
  -4  11  12       37.32       47.48     16.16 o
  -3  11  12       16.32       44.27     15.17 o
  -2  11  12       41.40       50.24     15.49 o
  -1  11  12       20.17       -0.94     14.79 o
   0  11  12        3.90       14.41     21.07 o
 -14   1  13        1.38        1.29     14.02 o
 -13   1  13       52.81       44.28     14.13 o
 -12   1  13      384.95      425.08     17.59 o
 -11   1  13       42.42       51.08     11.96 o
 -10   1  13      329.85      310.16     14.65 o
  -9   1  13      578.89      549.12     17.41 o
  -8   1  13      364.49      367.48     13.19 o
  -7   1  13      312.38      299.32     20.46 o
  -6   1  13       52.84       51.81      8.50 o
  -5   1  13      109.25      105.03      6.70 o
  -4   1  13     1280.33     1232.21     17.41 o
  -3   1  13      448.90      457.82      9.34 o
  -2   1  13      801.11      794.29     13.17 o
  -1   1  13      492.97      517.24     13.42 o
   0   1  13       20.97       19.98      5.29 o
   1   1  13      356.94      352.21      8.91 o
   2   1  13      206.93      218.81      8.20 o
   3   1  13       93.53       96.71      6.05 o
   4   1  13       33.15       41.27      5.63 o
   5   1  13       14.34        6.15      6.31 o
   6   1  13       11.40       -2.65      8.18 o
 -14   2  13        0.79       -3.92     14.62 o
 -13   2  13       31.69       30.48     14.02 o
 -12   2  13        0.76       12.88     16.11 o
 -11   2  13       58.90       69.96     12.15 o
 -10   2  13      121.13      121.03     12.03 o
  -9   2  13       76.18       88.33     12.21 o
  -8   2  13       16.85        6.59     10.90 o
  -7   2  13       62.80       60.10      9.51 o
  -6   2  13       78.38       93.75      8.43 o
  -5   2  13      362.42      367.90     10.87 o
  -4   2  13       97.94      101.28      7.30 o
  -3   2  13      121.07      115.85      6.65 o
  -2   2  13        1.57        0.57      5.22 o
  -1   2  13      193.50      189.85      7.82 o
   0   2  13      163.00      167.86      6.76 o
   1   2  13        6.65       -1.00      5.35 o
   2   2  13        3.78       -2.28      5.98 o
   3   2  13      122.33      115.07      7.05 o
   4   2  13       42.22       33.56      8.57 o
   5   2  13        4.00        9.46      6.94 o
   6   2  13        0.12        4.24      8.29 o
 -14   3  13        0.43      -14.31     14.31 o
 -13   3  13       50.96       60.54     16.42 o
 -12   3  13      214.89      266.98     16.38 o
 -11   3  13       48.06       47.74     12.72 o
 -10   3  13      180.17      177.19     13.29 o
  -9   3  13      145.89      152.38     12.25 o
  -8   3  13      102.24      113.40     11.29 o
  -7   3  13      623.55      612.45     15.30 o
  -6   3  13      610.14      594.86     17.78 o
  -5   3  13       36.68       40.50      6.76 o
  -4   3  13       50.35       39.52      6.55 o
  -3   3  13      403.17      390.66     10.56 o
  -2   3  13      406.46      400.64     10.02 o
  -1   3  13      275.67      292.53     10.18 o
   0   3  13        2.87        4.63      6.05 o
   1   3  13      187.18      194.82      8.38 o
   2   3  13      113.91      120.70      8.47 o
   3   3  13       50.48       51.18     14.67 o
   4   3  13       65.44       69.97      9.02 o
   5   3  13        3.27       11.16     13.19 o
   6   3  13        6.13       -8.79     13.96 o
 -13   4  13        0.15       -6.76     13.17 o
 -12   4  13        2.89        0.42     12.16 o
 -11   4  13      144.94      140.69     13.64 o
 -10   4  13      171.03      193.47     13.55 o
  -9   4  13        5.95        0.81      9.13 o
  -8   4  13        0.02       -8.05      8.54 o
  -7   4  13       60.40       71.20      8.99 o
  -6   4  13      246.39      261.84     13.20 o
  -5   4  13      209.69      260.93      9.65 o
  -4   4  13       19.93       21.37      7.62 o
  -3   4  13        1.55       -3.32      8.24 o
  -2   4  13      259.10      250.48      9.32 o
  -1   4  13      141.21      154.03      8.14 o
   0   4  13      311.12      322.09      9.85 o
   1   4  13       76.71       86.91      8.62 o
   2   4  13       11.88        3.40      7.43 o
   3   4  13       35.06       31.67     10.68 o
   4   4  13      157.66      154.18     16.64 o
   5   4  13       50.33       52.42     14.72 o
   6   4  13        2.59       -0.27     14.90 o
 -13   5  13       24.86       30.84     14.72 o
 -12   5  13       93.21      113.26     14.29 o
 -11   5  13        0.32       10.36     12.39 o
 -10   5  13       29.85       23.61     11.50 o
  -9   5  13       16.18       -4.34     11.24 o
  -8   5  13        1.62       -8.74      8.74 o
  -7   5  13      183.19      188.89     10.41 o
  -6   5  13       97.42      110.52     10.27 o
  -5   5  13        0.16        1.65      7.13 o
  -4   5  13      221.49      219.68     11.04 o
  -3   5  13      181.09      163.83      9.76 o
  -2   5  13      937.20      938.04     18.34 o
  -1   5  13      353.83      353.32     17.27 o
   0   5  13        7.93        7.13      7.67 o
   1   5  13       32.63       24.66     14.32 o
   2   5  13       82.68      115.83     11.26 o
   3   5  13       19.92       25.70     14.23 o
   4   5  13       44.09       30.40     29.02 o
   5   5  13       20.21       -6.29     21.07 o
 -12   6  13       30.53       21.01     13.68 o
 -11   6  13      125.36      144.53     15.16 o
 -10   6  13      163.74      152.56     14.12 o
  -9   6  13        2.04        7.39     11.87 o
  -8   6  13       26.09       23.18     11.21 o
  -7   6  13       50.44       48.59      9.21 o
  -6   6  13      533.67      526.23     15.16 o
  -5   6  13      358.20      358.35     12.93 o
  -4   6  13      156.51      149.51      8.88 o
  -3   6  13       13.62       10.60      7.49 o
  -2   6  13       52.61       56.14      7.93 o
  -1   6  13      410.66      404.75     11.78 o
   0   6  13      158.11      172.98     19.28 o
   1   6  13      147.83      159.73     11.86 o
   2   6  13       19.56       28.61     12.07 o
   3   6  13       35.13        6.72     20.77 o
   4   6  13       28.99       -3.11     22.88 o
   5   6  13       37.33       27.53     24.22 o
 -12   7  13        5.34       -1.21     13.40 o
 -11   7  13        0.17       -4.44     13.56 o
 -10   7  13       35.63       34.78     13.11 o
  -9   7  13        7.50        9.31     13.16 o
  -8   7  13        3.00        8.38     11.54 o
  -7   7  13        9.03        2.53      9.17 o
  -6   7  13      107.73       75.53     16.38 o
  -5   7  13       29.15       32.79     11.00 o
  -4   7  13        0.50        8.51     10.97 o
  -3   7  13       11.91       25.62      9.06 o
  -2   7  13       19.41       26.79      8.88 o
  -1   7  13      131.01      152.21     12.69 o
   0   7  13       33.58       48.57     11.32 o
   1   7  13       13.75       21.57     20.67 o
   2   7  13       11.01       -2.42     13.65 o
   3   7  13        9.54        8.06     24.48 o
   4   7  13       47.67       45.02     25.15 o
 -11   8  13      145.65      174.61     16.44 o
 -10   8  13       84.88       94.72     14.78 o
  -9   8  13       17.39        1.07     12.46 o
  -8   8  13        1.92       11.80     10.97 o
  -7   8  13        0.74        5.69     11.61 o
  -6   8  13       30.22       23.60     11.40 o
  -5   8  13      266.45      294.10     15.08 o
  -4   8  13       72.45      112.26     34.62 o
  -3   8  13        2.54        6.99     10.49 o
  -2   8  13       21.08        4.04     10.61 o
  -1   8  13       78.69       88.10     15.69 o
   0   8  13      212.45      187.12     14.18 o
   1   8  13       67.02       56.14     26.02 o
   2   8  13        4.29        4.83     18.93 o
   3   8  13        6.41      -11.11     25.02 o
 -10   9  13        4.55        8.40     16.74 o
  -9   9  13       11.01       17.73     11.82 o
  -8   9  13       37.45       19.68     13.29 o
  -7   9  13        0.83      -12.16     12.42 o
  -6   9  13        0.04        4.03     12.65 o
  -5   9  13        0.27       -1.72     14.13 o
  -4   9  13       77.30       78.73     16.57 o
  -3   9  13       70.38       81.91     14.80 o
  -2   9  13       65.44       81.75     12.19 o
  -1   9  13       50.27       55.86     13.47 o
   0   9  13       12.46       17.79     16.22 o
   1   9  13       81.46       82.49     17.80 o
   2   9  13       70.77       77.33     28.93 o
  -8  10  13        1.93        2.94     13.95 o
  -7  10  13        4.93       13.96     14.30 o
  -6  10  13       25.44       41.99     18.34 o
  -5  10  13       84.46       77.30     15.73 o
  -4  10  13       68.36       68.21     16.98 o
  -3  10  13        4.52       11.49     14.74 o
  -2  10  13       15.40        9.21     14.56 o
  -1  10  13        6.19       -1.25     17.05 o
   0  10  13       51.19       36.97     17.52 o
  -5  11  13       18.94       29.42     17.42 o
  -4  11  13        3.70      -15.51     15.51 o
  -3  11  13       76.90       80.75     17.34 o
 -14   0  14        8.01        5.12     20.93 o
 -13   0  14        6.04       12.72     18.89 o
 -12   0  14       34.23       65.69     19.66 o
 -11   0  14       15.16       30.49     16.86 o
 -10   0  14      502.73      578.67     30.34 o
  -9   0  14      276.04      311.18     20.10 o
  -8   0  14       68.10       82.09     24.38 o
  -7   0  14       12.55       21.31     12.74 o
  -6   0  14     1059.11     1020.00     30.33 o
  -5   0  14     1543.06     1509.05     27.90 o
  -4   0  14     1063.28     1065.25     21.65 o
  -3   0  14       30.40       25.67      9.56 o
  -2   0  14       81.43       84.10     21.77 o
  -1   0  14       28.87       23.22      7.66 o
   0   0  14      151.27      177.96      9.50 o
   1   0  14      382.67      393.20     12.92 o
   2   0  14       14.53       23.39      8.62 o
   3   0  14       99.23      103.61     17.99 o
   4   0  14       60.44       48.04      9.29 o
   5   0  14      284.07      292.89     28.25 o
   6   0  14        6.24       29.70     17.56 o
 -14   1  14        4.02       -4.34     14.53 o
 -13   1  14        6.09       36.75     14.44 o
 -12   1  14        7.62       -0.14     12.68 o
 -11   1  14       10.17        5.43     12.03 o
 -10   1  14        3.69       -9.02     11.12 o
  -9   1  14       78.07       83.82     11.49 o
  -8   1  14        4.57        2.67      9.56 o
  -7   1  14      147.18      150.71     10.88 o
  -6   1  14        4.49       -7.57      7.57 o
  -5   1  14       43.31       34.66      6.73 o
  -4   1  14      110.00      109.32      6.43 o
  -3   1  14        1.13       -6.22      6.22 o
  -2   1  14      151.93      150.97      9.14 o
  -1   1  14       77.74       97.46      7.06 o
   0   1  14        1.72       -4.40      6.22 o
   1   1  14        8.80       12.87      5.81 o
   2   1  14       17.52       12.61      6.18 o
   3   1  14        0.54       -5.82      5.82 o
   4   1  14        1.02       -7.52      7.52 o
   5   1  14       10.41       -2.16      8.77 o
 -13   2  14       57.12       91.72     20.68 o
 -12   2  14        5.35       -9.11     12.42 o
 -11   2  14       55.54       56.17     12.43 o
 -10   2  14      452.33      498.24     22.29 o
  -9   2  14      120.86      136.59     12.41 o
  -8   2  14       23.15       15.76      9.71 o
  -7   2  14       86.02       95.17      9.16 o
  -6   2  14       68.25       70.46      8.44 o
  -5   2  14     1529.62     1498.85     24.42 o
  -4   2  14      109.31      118.89      8.67 o
  -3   2  14      242.69      223.54     10.44 o
  -2   2  14      372.19      339.94     14.92 o
  -1   2  14      131.56      135.34      7.83 o
   0   2  14      382.06      371.28     10.45 o
   1   2  14      482.46      508.91     12.12 o
   2   2  14       34.24       34.25      7.85 o
   3   2  14        7.58       28.63      9.31 o
   4   2  14       64.13       71.94      7.98 o
   5   2  14       15.72        8.97      7.59 o
 -13   3  14       14.87      -13.73     13.73 o
 -12   3  14        7.93       -3.35     16.45 o
 -11   3  14        5.10        7.49     12.13 o
 -10   3  14        0.44      -12.43     12.43 o
  -9   3  14      137.70      123.92     12.53 o
  -8   3  14      510.53      522.09     15.48 o
  -7   3  14       76.99       75.25      9.17 o
  -6   3  14       20.26       26.81      8.18 o
  -5   3  14      223.14      217.67      9.24 o
  -4   3  14      629.36      606.93     15.13 o
  -3   3  14      390.37      401.84     11.11 o
  -2   3  14       11.64       14.38      7.94 o
  -1   3  14        0.14       -6.69      6.69 o
   0   3  14       20.57       21.25      6.91 o
   1   3  14       74.19       73.07      8.83 o
   2   3  14       67.45       69.72      8.39 o
   3   3  14        5.55       11.94     14.23 o
   4   3  14       16.86       27.37     12.85 o
   5   3  14        3.04        2.40     10.56 o
 -13   4  14       28.57       12.95     19.09 o
 -12   4  14        0.90      -11.41     14.65 o
 -11   4  14      105.39       97.64     14.15 o
 -10   4  14      312.95      311.63     15.56 o
  -9   4  14       87.31      108.07     18.90 o
  -8   4  14       59.15       75.18     11.25 o
  -7   4  14       25.40       27.12      8.81 o
  -6   4  14      111.85       98.12     12.81 o
  -5   4  14      716.15      668.70     20.32 o
  -4   4  14      973.81      951.75     19.31 o
  -3   4  14       26.50       30.35      8.32 o
  -2   4  14        0.13       -7.34      7.34 o
  -1   4  14       53.56       48.97      7.55 o
   0   4  14      220.57      241.92     13.28 o
   1   4  14      155.63      146.56     11.47 o
   2   4  14       18.98       28.09      8.43 o
   3   4  14        1.62        3.98      9.81 o
   4   4  14        0.86       -9.34      9.34 o
   5   4  14       33.63       35.91      9.65 o
 -12   5  14        2.92      -13.98     13.98 o
 -11   5  14       75.18       64.54     13.31 o
 -10   5  14       17.38       18.75     12.27 o
  -9   5  14      209.90      241.05     19.52 o
  -8   5  14      229.55      248.82     19.70 o
  -7   5  14       70.89       64.54     10.82 o
  -6   5  14       23.62       12.41     10.31 o
  -5   5  14        3.47       17.38     10.06 o
  -4   5  14      480.81      459.27     13.93 o
  -3   5  14      204.95      237.24     11.15 o
  -2   5  14       31.50       20.09      8.28 o
  -1   5  14       13.58        6.22      9.13 o
   0   5  14       31.73       23.93     10.15 o
   1   5  14      241.16      257.80     13.18 o
   2   5  14      346.51      352.94     18.30 o
   3   5  14       38.69       15.61     12.59 o
   4   5  14        4.45       -0.56     11.77 o
 -12   6  14       14.89       -0.56     13.39 o
 -11   6  14        2.70      -11.54     13.41 o
 -10   6  14       94.44      117.45     13.54 o
  -9   6  14        5.14       -6.71     11.51 o
  -8   6  14        0.04        4.47     11.43 o
  -7   6  14       89.54       69.68     14.15 o
  -6   6  14       18.44       -2.43     12.21 o
  -5   6  14       56.49       62.16     12.85 o
  -4   6  14       63.17       59.08     10.76 o
  -3   6  14       39.06       42.57     10.38 o
  -2   6  14        2.40        8.85     11.21 o
  -1   6  14        0.20        0.49     11.11 o
   0   6  14       13.53       20.84     10.94 o
   1   6  14      169.24      184.61     12.78 o
   2   6  14       45.33       45.83     13.68 o
   3   6  14       26.44       31.61     16.46 o
   4   6  14        0.05      -12.48     12.48 o
 -11   7  14       72.16       91.49     14.87 o
 -10   7  14        0.46        1.28     13.20 o
  -9   7  14      124.22      162.78     14.40 o
  -8   7  14      153.93      208.65     17.87 o
  -7   7  14       53.03       30.93     13.70 o
  -6   7  14       55.77       60.98     13.87 o
  -5   7  14        2.50      -10.91     10.91 o
  -4   7  14      162.90      161.69     12.61 o
  -3   7  14      290.27      296.08     12.68 o
  -2   7  14      158.92      173.68     14.60 o
  -1   7  14      249.77      243.55     15.28 o
   0   7  14      316.07      320.85     15.80 o
   1   7  14       71.15      102.87     20.41 o
   2   7  14       69.21       73.26     34.74 o
   3   7  14       47.21       59.14     25.69 o
 -10   8  14        5.64        0.38     13.97 o
  -9   8  14        2.33        4.92     15.15 o
  -8   8  14       10.83        1.50     15.37 o
  -7   8  14       30.31       23.58     13.05 o
  -6   8  14       62.42       78.36     13.34 o
  -5   8  14        5.11        6.77     11.98 o
  -4   8  14       13.90        7.26     11.48 o
  -3   8  14       26.10       36.76     11.52 o
  -2   8  14       29.42       38.30     13.44 o
  -1   8  14        7.99       11.68     12.51 o
   0   8  14       15.17       -2.78     12.19 o
   1   8  14        1.81        0.29     12.04 o
   2   8  14       50.56       64.09     27.03 o
  -9   9  14       74.92       82.65     21.39 o
  -8   9  14       44.94       44.84     14.28 o
  -7   9  14        3.20       20.29     13.45 o
  -6   9  14       24.74        5.55     13.00 o
  -5   9  14        7.83       16.25     12.18 o
  -4   9  14       20.36       34.39     12.79 o
  -3   9  14        3.59       -1.10     13.86 o
  -2   9  14       25.87       42.89     21.37 o
  -1   9  14       37.68       40.42     14.06 o
   0   9  14        0.59        0.27     13.09 o
  -6  10  14       21.57       42.40     15.73 o
  -5  10  14        1.08       11.90     16.39 o
  -4  10  14       10.13       12.23     15.54 o
  -3  10  14        3.06       12.76     16.17 o
  -2  10  14        2.28        7.86     18.71 o
 -13   1  15       85.14       89.12     15.80 o
 -12   1  15       11.26       21.26     13.19 o
 -11   1  15        6.40        6.55     12.29 o
 -10   1  15        0.47       -9.37     11.21 o
  -9   1  15      149.40      178.69     20.83 o
  -8   1  15      989.77     1015.05     23.20 o
  -7   1  15      645.93      678.67     18.73 o
  -6   1  15        3.33        8.13      7.79 o
  -5   1  15       17.02       13.86      7.71 o
  -4   1  15      153.82      160.74      9.76 o
  -3   1  15      799.05      787.48     16.28 o
  -2   1  15      595.41      634.20     14.15 o
  -1   1  15       29.68       47.19      9.74 o
   0   1  15       31.31       23.85      7.43 o
   1   1  15      152.85      146.90      8.32 o
   2   1  15       78.69       84.03      8.08 o
   3   1  15       74.90       78.02      8.64 o
   4   1  15        2.79       -3.03      8.29 o
 -13   2  15        4.60       30.62     15.12 o
 -12   2  15       22.36        2.75     13.45 o
 -11   2  15        9.77       20.33     13.46 o
 -10   2  15       22.07       12.00     11.95 o
  -9   2  15        8.43       11.97     10.82 o
  -8   2  15       10.33        1.38     16.22 o
  -7   2  15      110.26      103.36     11.17 o
  -6   2  15      104.21      102.45      9.43 o
  -5   2  15        9.00        4.14      9.17 o
  -4   2  15       57.62       68.14      8.82 o
  -3   2  15       58.19       49.73      7.63 o
  -2   2  15      111.93      107.61      8.06 o
  -1   2  15       73.63       72.37      7.68 o
   0   2  15       28.01       38.64      8.39 o
   1   2  15        1.36       -0.64      9.87 o
   2   2  15       29.12       23.93      8.43 o
   3   2  15        6.32        5.49      9.04 o
   4   2  15        6.09       13.17      8.45 o
 -13   3  15       66.70       65.75     14.99 o
 -12   3  15       40.37       43.89     14.53 o
 -11   3  15        1.36        5.46     14.64 o
 -10   3  15       35.94       24.68     16.10 o
  -9   3  15       47.69       38.43     11.77 o
  -8   3  15      454.22      448.23     16.64 o
  -7   3  15      290.05      305.90     13.97 o
  -6   3  15        1.99       -7.53     10.01 o
  -5   3  15      108.39      105.26     12.02 o
  -4   3  15       37.54       54.39      8.75 o
  -3   3  15      290.10      318.80     11.86 o
  -2   3  15      598.09      589.02     17.34 o
  -1   3  15       70.89       64.14      8.16 o
   0   3  15       19.33        7.91      8.15 o
   1   3  15        1.06        3.24      8.46 o
   2   3  15      128.10      125.84      9.81 o
   3   3  15      118.90      133.27     12.22 o
   4   3  15       70.23       81.61     11.23 o
 -12   4  15       41.34       36.38     14.64 o
 -11   4  15      126.05      142.61     14.88 o
 -10   4  15       72.36       73.88     13.42 o
  -9   4  15      100.39      134.05     13.43 o
  -8   4  15        1.16        0.09     10.97 o
  -7   4  15       98.72       89.34     11.11 o
  -6   4  15      344.77      332.09     16.51 o
  -5   4  15      258.69      268.95     24.66 o
  -4   4  15       27.67       44.38      9.28 o
  -3   4  15       38.63       42.34      9.01 o
  -2   4  15      276.52      275.42     11.75 o
  -1   4  15      347.50      353.92     15.15 o
   0   4  15      120.26      150.06     12.14 o
   1   4  15        8.18       12.17     10.12 o
   2   4  15        4.81        6.85     11.18 o
   3   4  15        1.69        6.71     11.20 o
   4   4  15       22.93        9.92     12.21 o
 -12   5  15        0.21       -1.28     14.43 o
 -11   5  15        4.91       -7.59     13.63 o
 -10   5  15       15.75       -6.32     12.34 o
  -9   5  15        0.61        7.23     11.77 o
  -8   5  15      253.07      265.54     14.83 o
  -7   5  15       47.85       29.14     13.76 o
  -6   5  15        3.95       -9.83     12.45 o
  -5   5  15       19.29        6.88     12.19 o
  -4   5  15       32.95       39.75     10.77 o
  -3   5  15        2.58        2.55      9.80 o
  -2   5  15       34.25       23.27     11.66 o
  -1   5  15       80.10       89.99     15.07 o
   0   5  15       24.86       39.58     11.05 o
   1   5  15       61.77       51.18     11.35 o
   2   5  15        2.68       -0.51     13.58 o
   3   5  15       73.34       64.18     28.78 o
 -11   6  15       57.11       63.61     14.80 o
 -10   6  15       21.79       20.03     13.43 o
  -9   6  15       97.94       87.08     13.87 o
  -8   6  15       29.98       34.66     14.18 o
  -7   6  15       98.93      147.58     15.51 o
  -6   6  15      225.30      229.69     16.67 o
  -5   6  15      101.57      119.10     14.39 o
  -4   6  15      100.82      113.34     13.90 o
  -3   6  15        9.65        7.21     12.30 o
  -2   6  15       12.88        0.31     11.70 o
  -1   6  15      335.49      325.66     16.42 o
   0   6  15       62.64       75.82     12.31 o
   1   6  15        2.47        9.65     11.54 o
   2   6  15       19.63       15.30     14.88 o
 -10   7  15       13.48       23.57     14.22 o
  -9   7  15        0.07        5.01     15.41 o
  -8   7  15       33.00       42.51     15.36 o
  -7   7  15        6.48       -5.99     13.82 o
  -6   7  15        2.84       -8.39     13.86 o
  -5   7  15       24.40       15.27     13.65 o
  -4   7  15       32.06       20.82     12.87 o
  -3   7  15        0.05        3.37     13.31 o
  -2   7  15       19.64       34.63     13.15 o
  -1   7  15       14.39       15.54     12.94 o
   0   7  15      183.62      212.40     31.80 o
   1   7  15       18.25       23.45     12.54 o
  -9   8  15       30.96       24.80     17.36 o
  -8   8  15       11.21      -12.39     15.99 o
  -7   8  15       76.58       78.22     16.03 o
  -6   8  15       48.52       40.20     15.07 o
  -5   8  15       38.01       56.13     13.14 o
  -4   8  15       41.91       31.42     12.38 o
  -3   8  15       23.91       33.13     17.02 o
  -2   8  15       18.89       44.14     14.38 o
  -1   8  15       52.61       53.21     13.94 o
   0   8  15       39.93       20.26     17.54 o
  -7   9  15        0.44      -12.70     15.56 o
  -6   9  15        0.11       -5.20     13.29 o
  -5   9  15        5.53       -9.94     12.86 o
  -4   9  15       32.89       33.51     13.14 o
  -3   9  15        1.13      -16.87     17.46 o
  -2   9  15        2.60       10.37     18.13 o
 -12   0  16      182.19      222.41     24.47 o
 -11   0  16      419.25      455.88     27.31 o
 -10   0  16       52.89       33.15     18.62 o
  -9   0  16        8.51      -14.14     16.38 o
  -8   0  16        8.17       13.69     15.27 o
  -7   0  16      318.67      331.73     20.65 o
  -6   0  16     1149.44     1142.26     39.91 o
  -5   0  16      691.37      748.52     28.32 o
  -4   0  16       69.42       60.65     14.76 o
  -3   0  16        6.21       -0.73     11.33 o
  -2   0  16      145.86      129.07     12.67 o
  -1   0  16      838.58      826.40     41.61 o
   0   0  16      361.95      401.97     28.17 o
   1   0  16       13.92       -5.57     12.71 o
   2   0  16        9.80        8.65     12.94 o
   3   0  16        4.46       -5.42     17.93 o
 -12   1  16       54.17       59.96     14.66 o
 -11   1  16        0.04      -13.07     13.07 o
 -10   1  16        6.53        0.12     12.17 o
  -9   1  16       11.99        3.79     11.38 o
  -8   1  16        7.73       11.50     11.00 o
  -7   1  16       60.99       55.52     11.20 o
  -6   1  16       21.11       15.82      9.98 o
  -5   1  16       16.72       -5.02     16.20 o
  -4   1  16        0.44        3.45      9.70 o
  -3   1  16        5.61        6.55      8.38 o
  -2   1  16        8.38       -0.28      7.78 o
  -1   1  16        0.18       -3.56      7.47 o
   0   1  16       64.31       54.72      8.20 o
   1   1  16        4.31        5.64      8.94 o
   2   1  16       23.39       37.52      9.29 o
   3   1  16        4.70       15.25     11.09 o
 -12   2  16       46.47       48.22     15.38 o
 -11   2  16      303.74      361.93     21.28 o
 -10   2  16       88.14       94.13     13.51 o
  -9   2  16       43.33       57.51     17.14 o
  -8   2  16      179.85      192.23     16.69 o
  -7   2  16       17.01       41.27     13.07 o
  -6   2  16      462.59      488.30     19.76 o
  -5   2  16      250.17      219.62     15.99 o
  -4   2  16      136.37      145.88     12.74 o
  -3   2  16       67.33       68.81      9.27 o
  -2   2  16        9.85        2.26      8.79 o
  -1   2  16      223.84      217.45     10.19 o
   0   2  16       99.01      108.07      9.51 o
   1   2  16        8.96       13.49      9.25 o
   2   2  16        0.80       -3.86     10.88 o
   3   2  16        1.26      -10.91     10.91 o
 -12   3  16       25.97       15.40     16.81 o
 -11   3  16        0.87       -1.77     14.44 o
 -10   3  16       88.74       93.06     14.14 o
  -9   3  16        2.90        0.02     11.52 o
  -8   3  16      122.03      154.98     12.95 o
  -7   3  16      105.74      138.53     14.59 o
  -6   3  16        8.44       -3.16     19.81 o
  -5   3  16       18.69       17.74     15.44 o
  -4   3  16      192.41      197.03     12.45 o
  -3   3  16      126.51      132.87     11.65 o
  -2   3  16      155.52      140.86     11.23 o
  -1   3  16        7.44       -3.96     10.69 o
   0   3  16       19.16       27.31     11.33 o
   1   3  16       79.83       81.18     10.40 o
   2   3  16       15.09       23.56     11.60 o
   3   3  16       96.53      102.88     12.65 o
 -11   4  16        9.40       16.79     13.54 o
 -10   4  16        2.64       -9.25     12.80 o
  -9   4  16       14.34        7.47     12.11 o
  -8   4  16       18.69       16.68     16.68 o
  -7   4  16        2.09        3.43     12.99 o
  -6   4  16      132.29      130.94     14.68 o
  -5   4  16       95.46      121.88     13.50 o
  -4   4  16       46.54       55.06     12.68 o
  -3   4  16       76.94       79.02     11.13 o
  -2   4  16        4.80        7.76     12.14 o
  -1   4  16       37.71       23.06     11.86 o
   0   4  16       91.66       95.19     12.05 o
   1   4  16       48.48       43.95     14.24 o
   2   4  16       26.98       56.00     14.56 o
 -11   5  16        0.49        2.60     15.68 o
 -10   5  16        1.55       -4.85     12.96 o
  -9   5  16       39.15        9.17     15.63 o
  -8   5  16       15.53       21.72     14.98 o
  -7   5  16      224.96      214.16     17.25 o
  -6   5  16       13.50       29.22     13.58 o
  -5   5  16       61.52       65.78     13.95 o
  -4   5  16      140.36      135.80     17.81 o
  -3   5  16      301.64      302.13     16.36 o
  -2   5  16       83.42       86.22     17.64 o
  -1   5  16        6.86       14.66     12.22 o
   0   5  16       21.38       43.66     14.38 o
   1   5  16        2.23      -14.40     14.89 o
   2   5  16       73.42       81.90     17.48 o
 -10   6  16        2.11        6.75     16.28 o
  -9   6  16        0.22      -15.74     15.74 o
  -8   6  16       57.45       72.64     16.42 o
  -7   6  16        4.37        2.30     14.27 o
  -6   6  16       28.49       26.35     14.63 o
  -5   6  16       13.76       25.17     14.06 o
  -4   6  16        2.36        5.42     16.28 o
  -3   6  16       72.53       60.75     13.67 o
  -2   6  16       52.26       55.91     20.43 o
  -1   6  16       11.37        5.91     12.44 o
   0   6  16        0.33      -11.84     11.84 o
   1   6  16        6.79       22.15     16.02 o
  -9   7  16       11.20       23.61     16.62 o
  -8   7  16       93.56       92.99     17.40 o
  -7   7  16      132.93      166.37     17.75 o
  -6   7  16      113.81      144.53     20.77 o
  -5   7  16       65.00       46.73     14.87 o
  -4   7  16       69.67       89.22     27.93 o
  -3   7  16       56.01       61.27     25.81 o
  -2   7  16       50.95       49.74     14.64 o
  -1   7  16       32.40       47.63     29.77 o
   0   7  16        8.06       -1.01     12.98 o
  -7   8  16        1.11       11.69     18.94 o
  -6   8  16        1.58        1.83     15.80 o
  -5   8  16        6.91      -13.59     14.48 o
  -4   8  16        1.22       -7.17     21.71 o
  -3   8  16       16.17        5.28     18.51 o
  -2   8  16       55.88       19.10     22.23 o
 -11   1  17       95.07      110.26     19.55 o
 -10   1  17        1.62       -4.60     18.60 o
  -9   1  17      312.97      345.12     25.27 o
  -8   1  17      238.38      273.02     17.73 o
  -7   1  17       56.24       72.38     18.09 o
  -6   1  17      188.01      188.62     37.50 o
  -5   1  17        1.37        9.79     15.66 o
  -4   1  17      315.18      297.85     17.76 o
  -3   1  17      344.84      350.00     16.79 o
  -2   1  17       51.81       66.48     10.79 o
  -1   1  17       31.63       24.05     10.07 o
   0   1  17       11.94       21.46     10.20 o
   1   1  17       52.54       44.50     10.17 o
   2   1  17      112.91      134.28     13.26 o
 -11   2  17        3.82      -12.46     17.79 o
 -10   2  17      157.33      142.34     21.73 o
  -9   2  17      106.11      109.22     13.84 o
  -8   2  17        0.32       -5.76     13.82 o
  -7   2  17       49.28       43.18     13.85 o
  -6   2  17       46.75       46.64     17.22 o
  -5   2  17      145.14      150.90     14.95 o
  -4   2  17       70.56       62.74     12.92 o
  -3   2  17        0.83      -10.34     10.34 o
  -2   2  17       32.53       42.63     10.85 o
  -1   2  17       33.55       49.41     12.33 o
   0   2  17       50.95       61.25     12.50 o
   1   2  17       43.46       43.79     10.34 o
 -11   3  17       18.19       11.98     15.46 o
 -10   3  17       30.92       31.81     13.74 o
  -9   3  17      155.34      187.71     26.06 o
  -8   3  17       30.55       35.57     14.99 o
  -7   3  17       64.73       68.93     21.95 o
  -6   3  17       80.10       83.49     26.98 o
  -5   3  17        4.10        9.92     12.93 o
  -4   3  17      262.16      256.15     16.43 o
  -3   3  17      142.09      162.06     12.73 o
  -2   3  17       82.79       80.55     13.22 o
  -1   3  17       32.63       39.82     12.25 o
   0   3  17        6.57       14.97     11.64 o
   1   3  17        7.40       -7.11     11.37 o
 -10   4  17       82.62       73.70     17.77 o
  -9   4  17       59.55       84.51     16.66 o
  -8   4  17       44.60       33.03     15.73 o
  -7   4  17       53.54       83.44     15.25 o
  -6   4  17       80.89      109.01     22.66 o
  -5   4  17      154.62      155.76     15.61 o
  -4   4  17       13.04        1.73     16.69 o
  -3   4  17       11.97        7.83     13.00 o
  -2   4  17       39.74       47.37     13.05 o
  -1   4  17       73.30       91.84     15.02 o
   0   4  17       49.40       81.35     14.18 o
   1   4  17       20.32       15.17     15.43 o
 -10   5  17        7.63        2.03     17.14 o
  -9   5  17        6.77       -8.64     16.05 o
  -8   5  17        0.53       -6.75     15.46 o
  -7   5  17       24.31       -6.53     18.53 o
  -6   5  17      132.75      123.24     20.28 o
  -5   5  17       33.05       59.85     18.17 o
  -4   5  17        5.40       -1.31     17.00 o
  -3   5  17      111.50       89.72     17.75 o
  -2   5  17        1.12       -0.41     17.14 o
  -1   5  17       35.71       21.90     13.01 o
   0   5  17        3.45       -9.20     12.28 o
  -9   6  17        9.03       10.80     20.63 o
  -8   6  17        3.01      -15.87     15.87 o
  -7   6  17       24.57       44.60     16.02 o
  -6   6  17       57.20       70.19     22.04 o
  -5   6  17       45.69       54.95     36.33 o
  -4   6  17       71.34       82.33     19.68 o
  -3   6  17        8.60       15.00     17.52 o
  -2   6  17       27.30       38.51     13.90 o
  -1   6  17       22.31       10.83     17.48 o
  -7   7  17        9.62        7.51     19.69 o
  -6   7  17       36.00       41.69     23.21 o
  -5   7  17       31.40       42.01     24.07 o
  -4   7  17        3.93       16.89     18.93 o
  -3   7  17        0.39       16.89     19.28 o
 -10   0  18      140.93      126.80     20.34 o
  -9   0  18      133.27       75.23     30.71 o
  -8   0  18       28.71       46.80     27.66 o
  -7   0  18        7.01      -17.16     25.42 o
  -6   0  18       42.60       42.48     24.92 o
  -5   0  18      205.82      241.70     28.87 o
  -4   0  18       83.99       97.20     25.82 o
  -3   0  18       15.45       59.17     23.28 o
  -2   0  18       22.09      -16.96     21.34 o
  -1   0  18       85.17       73.96     22.08 o
   0   0  18       67.01       68.25     16.29 o
 -10   1  18        2.92       -5.13     13.32 o
  -9   1  18        3.20       -6.21     15.46 o
  -8   1  18        7.76       16.02     19.35 o
  -7   1  18        4.21        1.89     16.90 o
  -6   1  18       29.09       39.42     17.82 o
  -5   1  18       32.62       35.28     22.81 o
  -4   1  18        4.70       -6.00     15.85 o
  -3   1  18       27.30       25.93     15.99 o
  -2   1  18        1.42        7.35     15.75 o
  -1   1  18        1.82       18.99     12.41 o
   0   1  18       11.31       31.01     12.28 o
 -10   2  18       78.50       98.67     24.76 o
  -9   2  18       71.79       71.41     16.86 o
  -8   2  18        1.32       37.75     19.74 o
  -7   2  18       91.87       94.87     25.76 o
  -6   2  18      175.09      224.87     21.25 o
  -5   2  18      164.01      148.47     19.35 o
  -4   2  18      235.12      262.35     21.58 o
  -3   2  18       15.48       30.88     16.48 o
  -2   2  18       39.94       30.93     12.98 o
  -1   2  18       40.40       21.77     12.67 o
   0   2  18       73.16       69.02     13.00 o
 -10   3  18        1.43       12.40     20.16 o
  -9   3  18       20.50        5.42     16.24 o
  -8   3  18       19.50       12.01     20.16 o
  -7   3  18       47.24       65.10     19.95 o
  -6   3  18        0.07       -2.64     18.06 o
  -5   3  18        8.11        3.28     17.26 o
  -4   3  18      135.91      166.57     23.35 o
  -3   3  18       66.66      106.45     26.16 o
  -2   3  18       57.41       65.06     16.33 o
  -1   3  18        3.46       -3.88     14.79 o
  -9   4  18       85.64      102.93     24.48 o
  -8   4  18       15.19        6.37     17.27 o
  -7   4  18       43.76       38.79     19.97 o
  -6   4  18        2.62        8.20     18.62 o
  -5   4  18       29.64        3.81     27.76 o
  -4   4  18       51.45       72.69     28.01 o
  -3   4  18        1.05        0.70     16.83 o
  -2   4  18        4.58        6.11     13.59 o
  -8   5  18      141.85      175.79     44.40 o
  -7   5  18       59.98       56.25     21.44 o
  -6   5  18       26.47       16.83     20.04 o
  -5   5  18        4.08      -15.21     17.72 o
  -4   5  18       29.98       26.35     26.37 o
  -3   5  18      140.09      166.62     20.40 o
  -8   1  19      133.59      138.13     22.74 o
  -7   1  19      196.05      212.71     42.23 o
  -6   1  19        1.67       17.02     18.58 o
  -5   1  19       33.07       24.31     29.80 o
  -4   1  19       14.74        8.17     17.48 o
  -3   1  19       97.69       85.75     23.33 o
  -8   2  19        6.98      -20.08     20.08 o
  -7   2  19       17.91        3.30     20.49 o
  -6   2  19        5.13       -5.65     45.59 o
  -5   2  19        0.88      -17.69     17.69 o
  -4   2  19        0.45       -3.69     30.36 o
  -3   2  19        0.06      -23.97     23.97 o
  -7   3  19      154.17      151.09     22.61 o
  -6   3  19       17.47       39.13     20.65 o
  -5   3  19        2.67        0.50     19.08 o
  -4   3  19        1.68       -5.97     18.14 o
 
